# Supplementary material for: Differential Adaptation of Propionibacterium freudenreichii CIRM-BIA129 to Cow’s Milk Versus Soymilk Environments Modulates Its Stress Tolerance and Proteome
Source: Front Microbiol. 2020 Dec 1;11:549027. doi: 10.3389/fmicb.2020.549027 (PMC7736159; doi:10.3389/fmicb.2020.549027)
Supplement: Supplementary Table S1 — Complete list of proteins identified during this study of P. freudenreichii growth in soy ultrafiltrate and cow’s milk ultrafiltrate. Ratios were calculated using the eXtracted ion Current method. [file Table_1.XLSX]

## Sheet: Protein List Soja-Cow
Supplemental Table 1. Differential expression of P. freudenreichii CIRM-BIA 129 proteins
Accession Number	Description	Ratio_XIC	padj_XIC	Ratio_Peak_Counting	padj_Peak_Counting	COG_Functional_Category	EggNog_description	Log2_ratio	Log10pvalue	TAG Expression
emb|CDP49418.1|	Surface protein D with SLH domain [Propionibacterium freudenreichii subsp. freudenreichii]	NA	NA	0.45283	0.014696	S	S-layer homology domain	-1.14296	1.8328	DOWN
emb|CDP47874.1|	60 kDa chaperonin 1 (Protein Cpn60 1) (groEL protein 1) (Heat shock protein 60 1) [Propionibacterium freudenreichii subsp. freudenreichii]	0.656376	2.20819e-07	0.971644	0.995603	O	Prevents misfolding and promotes the refolding and proper assembly of unfolded polypeptides generated under stress conditions (By similarity)	-0.607405	6.65596	DOWN
emb|CDP49357.1|	Hypothetical protein PFCIRM129_11455 [Propionibacterium freudenreichii subsp. freudenreichii]	0.603916	0.00872517	0.958333	0.995603	D	Inherit from bactNOG: DivIVA family	-0.72758	2.05923	DOWN
emb|CDP49444.1|	secreted transglycosydase [Propionibacterium freudenreichii subsp. freudenreichii]	0.29973	1.96775e-05	0.518519	0.478765	S	Resuscitation-promoting factor	-1.73827	4.70603	DOWN
emb|CDP48888.1|	Iron transport system substrate-binding protein ABC transporter [Propionibacterium freudenreichii subsp. freudenreichii]	0.205376	8.42506e-13	0.760437	0.227782	P	Periplasmic binding protein	-2.28366	12.0744	DOWN
emb|CDP48273.1|	Surface layer protein B (S-layer protein B) [Propionibacterium freudenreichii subsp. freudenreichii]	0.167727	7.12186e-12	0.806838	0.00517699	O	S-layer homology domain	-2.57581	11.1474	DOWN
emb|CDP48858.1|	Surface protein with SLH domain [Propionibacterium freudenreichii subsp. freudenreichii]	0.156338	4.07124e-12	0.926714	0.995603	O	S-layer homology domain	-2.67726	11.3903	DOWN
emb|CDP49497.1|	internaline A [Propionibacterium freudenreichii subsp. freudenreichii]	0.08079	4.17019e-14	0.686195	4.16811e-17	S	S-layer homology domain	-3.62968	13.3798	DOWN
emb|CDP48091.1|	2-oxoisovalerate dehydrogenase subunit alpha (Branched-chain alpha-keto acid dehydrogenase E1 component alpha chain) (BCKDH E1-alpha) [Propionibacterium freudenreichii subsp. freudenreichii]	0.644632	0.00619458	0.986301	0.995603	C	Dehydrogenase	-0.633453	2.20799	DOWN
emb|CDP48544.1|	Phosphate acetyltransferase [Propionibacterium freudenreichii subsp. freudenreichii]	0.54301	1.34287e-09	0.941541	0.995603	C	phosphate acetyltransferase	-0.880949	8.87197	DOWN
emb|CDP49307.1|	Nitrogen-fixing NifU-like [Propionibacterium freudenreichii subsp. freudenreichii]	0.516393	7.03001e-06	0.5	0.246301	C	SUF system FeS assembly protein	-0.953458	5.15304	DOWN
emb|CDP48804.1|	ATP synthase B chain (F0F1 ATP synthase subunit B) [Propionibacterium freudenreichii subsp. freudenreichii]	0.452672	0.00477868	0.683761	0.326009	C	Component of the F(0) channel, it forms part of the peripheral stalk, linking F(1) to F(0) (By similarity)	-1.14346	2.32069	DOWN
emb|CDP49187.1|	Zinc-containing alcohol dehydrogenase superfamily [Propionibacterium freudenreichii subsp. freudenreichii]	NA	NA	0.433604	0.0378403	C	alcohol dehydrogenase	-1.20555	1.42205	DOWN
emb|CDP48090.1|	2-oxoisovalerate dehydrogenase subunit beta (Branched-chain alpha-keto acid dehydrogenase E1 component beta chain) (BCKDH E1-beta) Pyruvate dehydrogenase E1 component subunit beta [Propionibacterium freudenreichii subsp. freudenreichii]	0.397449	1.57989e-10	0.899471	0.995603	C	Dehydrogenase, E1 component	-1.33116	9.80137	DOWN
emb|CDP47988.1|	Pyruvate flavodoxin/ferredoxin oxidoreductase [Propionibacterium freudenreichii subsp. freudenreichii]	0.393801	4.79087e-06	0.927536	0.995603	C	Pyruvate flavodoxin ferredoxin oxidoreductase domain protein	-1.34446	5.31959	DOWN
emb|CDP48778.1|	Branched-chain amino acid aminotransferase [Propionibacterium freudenreichii subsp. freudenreichii]	0.663823	0.00425124	0.869136	0.995603	E	amino acid aminotransferase	-0.59113	2.37148	DOWN
emb|CDP48362.1|	monophosphatase [Propionibacterium freudenreichii subsp. freudenreichii]	0.657795	9.46627e-06	NA	NA	E	histidinol-phosphate phosphatase	-0.60429	5.02382	DOWN
emb|CDP49172.1|	Asparagine synthase (Glutamine-hydrolyzing) [Propionibacterium freudenreichii subsp. freudenreichii]	0.654664	0.537871	1.00901	0.995603	E	asparagine synthetase	-0.611173	0.269322	DOWN
emb|CDP49745.1|	Aspartate-semialdehyde dehydrogenase (Semialdehyde dehydrogenase) [Propionibacterium freudenreichii subsp. freudenreichii]	0.639448	1.53539e-07	0.951168	0.995603	E	Catalyzes the NADPH-dependent formation of L-aspartate- semialdehyde (L-ASA) by the reductive dephosphorylation of L- aspartyl-4-phosphate (By similarity)	-0.645102	6.81378	DOWN
emb|CDP48347.1|	Diaminopimelate decarboxylase (DAP decarboxylase) [Propionibacterium freudenreichii subsp. freudenreichii]	0.580917	1.12131e-05	NA	NA	E	Specifically catalyzes the decarboxylation of meso- diaminopimelate (meso-DAP) to L-lysine (By similarity)	-0.783595	4.95027	DOWN
emb|CDP48645.1|	Indole-3-glycerol phosphate synthase (TrpC) [Propionibacterium freudenreichii subsp. freudenreichii]	0.538621	2.18876e-08	1.00483	0.995603	E	Indole-3-glycerol phosphate synthase	-0.892657	7.6598	DOWN
emb|CDP49386.1|	Phospho-2-dehydro-3-deoxyheptonate aldolase [Propionibacterium freudenreichii subsp. freudenreichii]	0.500337	7.20536e-10	1.01459	0.995603	E	phospho-2-dehydro-3-deoxyheptonate aldolase (EC 2.5.1.54)	-0.999028	9.14234	DOWN
emb|CDP49437.1|	2,3,4,5-tetrahydropyridine-2,6-dicarboxylate N-succinyltransferase [Propionibacterium freudenreichii subsp. freudenreichii]	0.486353	1.4271e-06	1.01333	0.995603	E	Catalyzes the conversion of the cyclic tetrahydrodipicolinate (THDP) into the acyclic N-succinyl-L-2- amino-6-oxopimelate using succinyl-CoA (By similarity)	-1.03992	5.84555	DOWN
emb|CDP48372.1|	binding protein of oligopeptide ABC transporter (OPN : undef : Oligopeptides) [Propionibacterium freudenreichii subsp. freudenreichii]	0.458194	1.54038e-05	1.00942	0.995603	E	Extracellular solute-binding protein, family 5	-1.12597	4.81237	DOWN
emb|CDP49173.1|	Dihydroxy-acid dehydratase [Propionibacterium freudenreichii subsp. freudenreichii]	0.437538	2.35067e-10	0.910222	0.995603	E	Dihydroxy-acid dehydratase	-1.19252	9.62881	DOWN
emb|CDP48366.1|	D-3-phosphoglycerate dehydrogenase / erythronate 4-phosphate dehydrogenase [Propionibacterium freudenreichii subsp. freudenreichii]	0.434148	9.14605e-08	0.713065	0.360563	E	Dehydrogenase	-1.20374	7.03877	DOWN
emb|CDP47871.1|	Chorismate mutase [Propionibacterium freudenreichii subsp. freudenreichii]	0.427171	0.00246149	0.957265	0.995603	E	Chorismate mutase	-1.22711	2.6088	DOWN
emb|CDP48150.1|	Threonine dehydratase [Propionibacterium freudenreichii subsp. freudenreichii]	0.423777	0.000798104	NA	NA	E	Threonine dehydratase	-1.23862	3.09794	DOWN
emb|CDP48503.1|	Amidohydrolase (Peptidase M20D) (Putative metal-dependent amidase/aminoacylase/carboxypeptidase) [Propionibacterium freudenreichii subsp. freudenreichii]	0.420684	1.74494e-07	0.825397	0.995603	E	amidohydrolase	-1.24919	6.75822	DOWN
emb|CDP47573.1|	Phosphoribosyl-ATP pyrophosphohydrolase [Propionibacterium freudenreichii subsp. freudenreichii]	0.420594	0.0184465	0.806202	0.995603	E	Phosphoribosyl-ATP pyrophosphatase	-1.2495	1.73409	DOWN
emb|CDP48773.1|	3-isopropylmalate dehydratase large subunit (Isopropylmalate isomerase) (Alpha-IPM isomerase) (IPMI) [Propionibacterium freudenreichii subsp. freudenreichii]	0.384961	9.11947e-06	0.888889	0.995603	E	Catalyzes the isomerization between 2-isopropylmalate and 3-isopropylmalate, via the formation of 2-isopropylmaleate (By similarity)	-1.37722	5.04003	DOWN
emb|CDP49606.1|	Shikimate 5-dehydrogenase [Propionibacterium freudenreichii subsp. freudenreichii]	0.379587	1.36324e-08	0.787302	0.995603	E	Shikimate	-1.3975	7.86543	DOWN
emb|CDP48647.1|	Phosphoribosyl-AMP cyclohydrolase [Propionibacterium freudenreichii subsp. freudenreichii]	0.374291	9.20432e-12	0.857143	0.995603	E	phosphoribosyl-amp cyclohydrolase	-1.41777	11.036	DOWN
emb|CDP49001.1|	glutamate dehydrogenase (NAD(P)-glutamate dehydrogenase) [Propionibacterium freudenreichii subsp. freudenreichii]	0.366791	2.12207e-06	1.0535	0.995603	E	glutamate dehydrogenase	-1.44697	5.67324	DOWN
emb|CDP48467.1|	propanediol utilization protein PduJ [Propionibacterium freudenreichii subsp. freudenreichii]	0.346349	7.24081e-06	NA	NA	E	Microcompartments protein	-1.5297	5.14021	DOWN
emb|CDP48419.1|	4-aminobutyrate aminotransferase [Propionibacterium freudenreichii subsp. freudenreichii]	0.293219	2.90531e-14	0.81203	0.272615	E	4-aminobutyrate aminotransferase	-1.76995	13.5368	DOWN
emb|CDP49308.1|	Cysteine desulphurases, SufS [Propionibacterium freudenreichii subsp. freudenreichii]	0.224329	1.03951e-15	0.807646	0.467993	E	Cysteine desulfurase	-2.15631	14.9832	DOWN
emb|CDP49551.1|	DadA, Glycine/D-amino acid oxidases [Propionibacterium freudenreichii subsp. freudenreichii]	0.224097	3.58612e-08	0.703704	0.995603	E	FAD dependent oxidoreductase	-2.15781	7.44538	DOWN
emb|CDP49535.1|	cysteine synthase 2 [Propionibacterium freudenreichii subsp. freudenreichii]	0.193123	7.18749e-14	0.842602	0.00741923	E	Cystathionine beta-synthase	-2.37241	13.1434	DOWN
emb|CDP48772.1|	3-isopropylmalate dehydratase small subunit (Isopropylmalate isomerase) (Alpha-IPM isomerase) (IPMI) [Propionibacterium freudenreichii subsp. freudenreichii]	0.191042	2.21599e-10	0.955556	0.995603	E	Catalyzes the isomerization between 2-isopropylmalate and 3-isopropylmalate, via the formation of 2-isopropylmaleate (By similarity)	-2.38804	9.65443	DOWN
emb|CDP48346.1|	Homoserine dehydrogenase [Propionibacterium freudenreichii subsp. freudenreichii]	0.17383	3.45297e-10	0.961451	0.995603	E	homoserine dehydrogenase	-2.52425	9.46181	DOWN
emb|CDP48600.1|	Orotidine 5-phosphate decarboxylase (OMP decarboxylase) (OMPDCase) (OMPdecase) [Propionibacterium freudenreichii subsp. freudenreichii]	0.641522	0.00768006	NA	NA	F	orotidine 5-phosphate decarboxylase	-0.640429	2.11464	DOWN
emb|CDP49245.1|	Phosphoribosylformylglycinamidine synthetase PurS [Propionibacterium freudenreichii subsp. freudenreichii]	0.619766	1.85706e-07	0.915663	0.995603	F	phosphoribosylformylglycinamidine synthase	-0.690206	6.73118	DOWN
emb|CDP48603.1|	Carbamoyl-phosphate synthase small chain [Propionibacterium freudenreichii subsp. freudenreichii]	0.614377	5.08979e-06	0.923342	0.995603	F	carbamoyl-phosphate synthetase glutamine chain	-0.702804	5.2933	DOWN
emb|CDP48602.1|	Carbamoyl-phosphate synthase large chain (Carbamoyl-phosphate synthetase ammonia chain) [Propionibacterium freudenreichii subsp. freudenreichii]	0.613539	0.00144249	1.00855	0.995603	F	Carbamoyl-phosphate synthetase ammonia chain	-0.704773	2.84089	DOWN
emb|CDP49399.1|	Inosine-5-monophosphate dehydrogenase (IMP dehydrogenase) (IMPDH) (IMPD) / GMP reductase [Propionibacterium freudenreichii subsp. freudenreichii]	0.604307	3.78403e-05	0.973545	0.995603	F	Dehydrogenase	-0.726645	4.42205	DOWN
emb|CDP49201.1|	Adenylosuccinate synthetase (IMP--aspartate ligase) (AdSS) (AMPSase) [Propionibacterium freudenreichii subsp. freudenreichii]	0.597823	0.00010957	0.940171	0.995603	F	Plays an important role in the de novo pathway of purine nucleotide biosynthesis	-0.74221	3.96031	DOWN
emb|CDP48210.1|	CTP synthase (UTP--ammonia ligase) (CTP synthetase) [Propionibacterium freudenreichii subsp. freudenreichii]	0.581551	4.1608e-09	0.964591	0.995603	F	Catalyzes the ATP-dependent amination of UTP to CTP with either L-glutamine or ammonia as the source of nitrogen (By similarity)	-0.782021	8.38082	DOWN
emb|CDP47841.1|	5-phosphoribosylglycinamide formyltransferase (phosphoribosylglycinamide formyltransferase) [Propionibacterium freudenreichii subsp. freudenreichii]	0.525588	5.54834e-07	NA	NA	F	phosphoribosylglycinamide formyltransferase	-0.927997	6.25584	DOWN
emb|CDP48601.1|	Dihydroorotate dehydrogenase 2 [Propionibacterium freudenreichii subsp. freudenreichii]	0.47354	2.56156e-05	0.888889	0.995603	F	Catalyzes the conversion of dihydroorotate to orotate with quinone as electron acceptor (By similarity)	-1.07844	4.5915	DOWN
emb|CDP47926.1|	Adenylate kinase (ATP-AMP transphosphorylase) [Propionibacterium freudenreichii subsp. freudenreichii]	0.449413	2.49107e-09	1.00483	0.995603	F	Catalyzes the reversible transfer of the terminal phosphate group between ATP and AMP. Plays an important role in cellular energy homeostasis and in adenine nucleotide metabolism (By similarity)	-1.15389	8.60361	DOWN
emb|CDP48746.1|	Vitamin B12-dependent ribonucleotide reductase (Ribonucleoside-diphosphate reductase NrdJ) [Propionibacterium freudenreichii subsp. freudenreichii]	0.350651	2.84967e-11	0.824632	0.00456851	F	Provides the precursors necessary for DNA synthesis. Catalyzes the biosynthesis of deoxyribonucleotides from the corresponding ribonucleotides (By similarity)	-1.51189	10.5452	DOWN
emb|CDP49220.1|	Phosphocarrier, HPr family [Propionibacterium freudenreichii subsp. freudenreichii]	0.573687	0.00129096	0.940419	0.995603	G	PTS HPr component phosphorylation site	-0.801664	2.88909	DOWN
emb|CDP48825.1|	Triosephosphate isomerase 2 [Propionibacterium freudenreichii subsp. freudenreichii]	0.547489	2.63281e-07	0.911392	0.995603	G	Triose-phosphate isomerase	-0.869097	6.57958	DOWN
emb|CDP47629.1|	Glycogen debranching enzyme GlgX [Propionibacterium freudenreichii subsp. freudenreichii]	0.509096	1.74356e-07	1.12418	0.995603	G	Glycogen debranching enzyme	-0.973991	6.75856	DOWN
emb|CDP49749.1|	phosphoglycerate mutase/Fructose-2,6-bisphosphatase [Propionibacterium freudenreichii subsp. freudenreichii]	0.493877	2.40557e-07	1.03704	0.995603	G	phosphoglycerate mutase	-1.01778	6.61878	DOWN
emb|CDP49513.1|	Alpha-1,4-glucosidase [Propionibacterium freudenreichii subsp. freudenreichii]	0.278453	0.000698992	1.07602	0.995603	G	Alpha amylase, catalytic region	-1.84449	3.15553	DOWN
emb|CDP48965.1|	nucleoside-diphosphate-sugar epimerases [Propionibacterium freudenreichii subsp. freudenreichii]	0.430951	7.77433e-10	0.918768	0.995603	G, M	Nad-dependent epimerase dehydratase	-1.2144	9.10934	DOWN
emb|CDP48291.1|	thiamine-phosphate diphosphorylase [Propionibacterium freudenreichii subsp. freudenreichii]	NA	NA	0.657005	0.995603	H	Catalyzes the synthesis of the hydroxymethylpyrimidine phosphate (HMP-P) moiety of thiamine from aminoimidazole ribotide (AIR) in a radical S-adenosyl-L-methionine (SAM)-dependent reaction (By similarity)	-0.606024	0.00191375	DOWN
emb|CDP48559.1|	pyrazinamidase/nicotinamidase [Propionibacterium freudenreichii subsp. freudenreichii]	0.620678	2.67154e-05	1.06667	0.995603	H	Nicotinamidase	-0.688082	4.57324	DOWN
emb|CDP49317.1|	Glutamine amidotransferase subunit pdxT (Glutamine amidotransferase glutaminase subunit pdxT) [Propionibacterium freudenreichii subsp. freudenreichii]	0.619484	5.92107e-05	0.941957	0.995603	H	Involved in the hydrolysis of glutamine to glutamate and ammonia. Channels an ammonia molecule to PdxS (By similarity)	-0.690862	4.2276	DOWN
emb|CDP48767.1|	Thiamine monophosphate kinase [Propionibacterium freudenreichii subsp. freudenreichii]	0.614297	5.98985e-07	0.998051	0.995603	H	Catalyzes the ATP-dependent phosphorylation of thiamine- monophosphate (TMP) to form thiamine-pyrophosphate (TPP), the active form of vitamin B1 (By similarity)	-0.702993	6.22258	DOWN
emb|CDP48596.1|	S-adenosylmethionine synthetase (Methionine adenosyltransferase) (AdoMet synthetase) (MAT) [Propionibacterium freudenreichii subsp. freudenreichii]	0.590882	2.44791e-08	0.979476	0.995603	H	Catalyzes the formation of S-adenosylmethionine from methionine and ATP	-0.759058	7.6112	DOWN
emb|CDP49693.1|	Thiamine-phosphate pyrophosphorylase [Propionibacterium freudenreichii subsp. freudenreichii]	NA	NA	0.547009	0.995603	H	Condenses 4-methyl-5-(beta-hydroxyethyl)thiazole monophosphate (THZ-P) and 2-methyl-4-amino-5-hydroxymethyl pyrimidine pyrophosphate (HMP-PP) to form thiamine monophosphate (TMP) (By similarity)	-0.870365	0.00191375	DOWN
emb|CDP48675.1|	CobU Bifunctional cobalamin biosynthesis pyrophosphate enzyme [Propionibacterium freudenreichii subsp. freudenreichii]	0.52924	6.52265e-09	0.846051	0.995603	H	Adenosylcobinamide kinase	-0.918007	8.18558	DOWN
emb|CDP48569.1|	4-hydroxythreonine-4-phosphate dehydrogenase [Propionibacterium freudenreichii subsp. freudenreichii]	0.492659	3.06402e-08	0.899471	0.995603	H	Catalyzes the NAD(P)-dependent oxidation of 4- (phosphohydroxy)-L-threonine (HTP) into 2-amino-3-oxo-4- (phosphohydroxy)butyric acid which spontaneously decarboxylates to form 3-amino-2-oxopropyl phosphate (AHAP) (By similarity)	-1.02134	7.51371	DOWN
emb|CDP49549.1|	Thiazole biosynthesis family protein [Propionibacterium freudenreichii subsp. freudenreichii]	0.479446	8.45257e-06	1.00741	0.995603	H	Catalyzes the rearrangement of 1-deoxy-D-xylulose 5- phosphate (DXP) to produce the thiazole phosphate moiety of thiamine. Sulfur is provided by the thiocarboxylate moiety of the carrier protein ThiS. In vitro, sulfur can be provided by H(2)S (By similarity)	-1.06056	5.07301	DOWN
emb|CDP49748.1|	Uroporphyrinogen-III synthase HemD [Propionibacterium freudenreichii subsp. freudenreichii]	0.41803	1.92588e-08	0.910053	0.995603	H	Uroporphyrinogen-III synthase	-1.25832	7.71537	DOWN
emb|CDP49165.1|	Delta-aminolevulinic acid dehydratase (Porphobilinogen synthase) [Propionibacterium freudenreichii subsp. freudenreichii]	0.405224	3.7134e-11	0.888889	0.995603	H	delta-aminolevulinic acid dehydratase	-1.30321	10.4302	DOWN
emb|CDP47721.1|	hydroxymethylpyrimidine/phosphomethylpyrimidinekinase [Propionibacterium freudenreichii subsp. freudenreichii]	0.285326	1.92106e-12	0.94162	0.995603	H	Phosphomethylpyrimidine kinase	-1.80932	11.7165	DOWN
emb|CDP48672.1|	Cobyric acid synthase CbiP/CobQ [Propionibacterium freudenreichii subsp. freudenreichii]	0.183339	0.000719374	0.927536	0.995603	H	catalyzes amidations at positions B, D, E, and G on adenosylcobyrinic A,C-diamide. NH(2) groups are provided by glutamine, and one molecule of ATP is hydrogenolyzed for each amidation (By similarity)	-2.44741	3.14305	DOWN
emb|CDP47892.1|	Phosphopantethiene--protein transferase domain (holo-[acyl-carrier-protein] synthase) [Propionibacterium freudenreichii subsp. freudenreichii]	0.383657	1.87997e-05	1.03704	0.995603	I	Transfers the 4'-phosphopantetheine moiety from coenzyme A to a Ser of acyl-carrier-protein (By similarity)	-1.38211	4.72585	DOWN
emb|CDP49767.1|	inositol-1-phosphate synthase [Propionibacterium freudenreichii subsp. freudenreichii]	0.331835	1.25942e-13	0.755556	0.246301	I	synthase	-1.59146	12.8998	DOWN
emb|CDP49272.1|	Translation initiation factor IF-2 [Propionibacterium freudenreichii subsp. freudenreichii]	0.664149	0.000361192	0.909276	0.948031	J	One of the essential components for the initiation of protein synthesis. Protects formylmethionyl-tRNA from spontaneous hydrolysis and promotes its binding to the 30S ribosomal subunits. Also involved in the hydrolysis of GTP during the formation of the 70S ribosomal complex (By similarity)	-0.590422	3.44226	DOWN
emb|CDP47935.1|	50S ribosomal protein L15 [Propionibacterium freudenreichii subsp. freudenreichii]	0.662695	3.62118e-05	0.972304	0.995603	J	Binds to the 23S rRNA (By similarity)	-0.593583	4.44115	DOWN
emb|CDP47963.1|	30S ribosomal protein S7 [Propionibacterium freudenreichii subsp. freudenreichii]	0.634774	5.69045e-07	0.863713	0.333936	J	One of the primary rRNA binding proteins, it binds directly to 16S rRNA where it nucleates assembly of the head domain of the 30S subunit. Is located at the subunit interface close to the decoding center, probably blocks exit of the E-site tRNA (By similarity)	-0.655685	6.24485	DOWN
emb|CDP49105.1|	Glutamyl-tRNA(Gln) amidotransferase subunit A (Glu-ADT subunit A) [Propionibacterium freudenreichii subsp. freudenreichii]	0.634702	3.05928e-07	0.968097	0.995603	J	Allows the formation of correctly charged Gln-tRNA(Gln) through the transamidation of misacylated Glu-tRNA(Gln) in organisms which lack glutaminyl-tRNA synthetase. The reaction takes place in the presence of glutamine and ATP through an activated gamma-phospho-Glu-tRNA(Gln) (By similarity)	-0.655849	6.51438	DOWN
emb|CDP48703.1|	Ribonuclease D (3-5 exonuclease) [Propionibacterium freudenreichii subsp. freudenreichii]	0.630986	0.0261163	1.03303	0.995603	J	ribonuclease d	-0.664321	1.58309	DOWN
emb|CDP47962.1|	Elongation factor G (EF-G) [Propionibacterium freudenreichii subsp. freudenreichii]	0.626172	4.41155e-10	1.00831	0.995603	J	Catalyzes the GTP-dependent ribosomal translocation step during translation elongation. During this step, the ribosome changes from the pre-translocational (PRE) to the post- translocational (POST) state as the newly formed A-site-bound peptidyl-tRNA and P-site-bound deacylated tRNA move to the P and E sites, respectively. Catalyzes the coordinated movement of the two tRNA molecules, the mRNA and…	-0.675368	9.35541	DOWN
emb|CDP47955.1|	50S ribosomal protein L3 [Propionibacterium freudenreichii subsp. freudenreichii]	0.615713	6.97862e-07	0.921717	0.995603	J	One of the primary rRNA binding proteins, it binds directly near the 3'-end of the 23S rRNA, where it nucleates assembly of the 50S subunit (By similarity)	-0.69967	6.15623	DOWN
emb|CDP47564.1|	Phenylalanyl-tRNA synthetase alpha chain (Phenylalanine--tRNA ligase alpha chain) (PheRS) [Propionibacterium freudenreichii subsp. freudenreichii]	0.613908	6.78301e-08	0.989518	0.995603	J	Phenylalanyl-tRNA synthetase alpha subunit	-0.703905	7.16858	DOWN
emb|CDP47919.1|	30S ribosomal protein S13 [Propionibacterium freudenreichii subsp. freudenreichii]	0.601425	6.55197e-05	0.961287	0.995603	J	Located at the top of the head of the 30S subunit, it contacts several helices of the 16S rRNA. In the 70S ribosome it contacts the 23S rRNA (bridge B1a) and protein L5 of the 50S subunit (bridge B1b), connecting the 2 subunits	-0.733543	4.18363	DOWN
emb|CDP47946.1|	30S ribosomal protein S17 [Propionibacterium freudenreichii subsp. freudenreichii]	0.597703	1.82221e-06	0.907264	0.995603	J	One of the primary rRNA binding proteins, it binds specifically to the 5'-end of 16S ribosomal	-0.7425	5.7394	DOWN
emb|CDP47938.1|	Ribosomal protein L18 [Propionibacterium freudenreichii subsp. freudenreichii]	0.570137	0.000175823	0.885231	0.995603	J	This is one of the proteins that binds and probably mediates the attachment of the 5S RNA into the large ribosomal subunit, where it forms part of the central protuberance (By similarity)	-0.81062	3.75493	DOWN
emb|CDP47945.1|	50S ribosomal protein L14 [Propionibacterium freudenreichii subsp. freudenreichii]	0.564702	1.98523e-09	1.01865	0.995603	J	Binds to 23S rRNA. Forms part of two intersubunit bridges in the 70S ribosome (By similarity)	-0.824438	8.70219	DOWN
emb|CDP47941.1|	30S ribosomal protein S14 type Z [Propionibacterium freudenreichii subsp. freudenreichii]	0.562436	0.0347916	0.564565	0.0452429	J	Binds 16S rRNA, required for the assembly of 30S particles and may also be responsible for determining the conformation of the 16S rRNA at the A site (By similarity)	-0.83024	1.45853	DOWN
emb|CDP49287.1|	Polypeptide deformylase [Propionibacterium freudenreichii subsp. freudenreichii]	0.559961	1.05675e-07	0.977778	0.995603	J	Removes the formyl group from the N-terminal Met of newly synthesized proteins. Requires at least a dipeptide for an efficient rate of reaction. N-terminal L-methionine is a prerequisite for activity but the enzyme has broad specificity at other positions (By similarity)	-0.836602	6.97603	DOWN
emb|CDP47896.1|	30S ribosomal protein S9 [Propionibacterium freudenreichii subsp. freudenreichii]	0.552325	2.73879e-06	0.968195	0.995603	J	30S ribosomal protein S9	-0.856411	5.56244	DOWN
emb|CDP47915.1|	50S ribosomal protein L17 [Propionibacterium freudenreichii subsp. freudenreichii]	0.549239	9.24992e-07	0.898148	0.766418	J	50S ribosomal protein L17	-0.864493	6.03386	DOWN
emb|CDP47687.1|	50S ribosomal protein L21 [Propionibacterium freudenreichii subsp. freudenreichii]	0.533253	1.83605e-06	0.950495	0.995603	J	This protein binds to 23S rRNA in the presence of protein L20 (By similarity)	-0.907109	5.73612	DOWN
emb|CDP47950.1|	50S ribosomal protein L22 [Propionibacterium freudenreichii subsp. freudenreichii]	0.530173	2.33034e-05	0.888889	0.882072	J	The globular domain of the protein is located near the polypeptide exit tunnel on the outside of the subunit, while an extended beta-hairpin is found that lines the wall of the exit tunnel in the center of the 70S ribosome (By similarity)	-0.915464	4.63258	DOWN
emb|CDP47686.1|	50S ribosomal protein L27 [Propionibacterium freudenreichii subsp. freudenreichii]	0.519308	0.000243601	0.854369	0.813735	J	50S ribosomal protein L27	-0.945337	3.61332	DOWN
emb|CDP47614.1|	Ribosomal protein L28 [Propionibacterium freudenreichii subsp. freudenreichii]	0.516649	0.000438026	0.866385	0.995603	J	50S ribosomal protein L28	-0.952743	3.3585	DOWN
emb|CDP49488.1|	30S ribosomal protein S18 [Propionibacterium freudenreichii subsp. freudenreichii]	0.508166	4.89475e-06	0.848148	0.646788	J	Binds as a heterodimer with protein S6 to the central domain of the 16S rRNA, where it helps stabilize the platform of the 30S subunit (By similarity)	-0.976629	5.31027	DOWN
emb|CDP47947.1|	50S ribosomal protein L29 [Propionibacterium freudenreichii subsp. freudenreichii]	0.499053	5.09122e-07	0.916543	0.995603	J	50s ribosomal protein l29	-1.00273	6.29318	DOWN
emb|CDP47968.1|	50S ribosomal protein L7/L12 [Propionibacterium freudenreichii subsp. freudenreichii]	0.493242	0.0138541	0.891095	0.770511	J	Seems to be the binding site for several of the factors involved in protein synthesis and appears to be essential for accurate translation (By similarity)	-1.01963	1.85842	DOWN
emb|CDP47948.1|	50S ribosomal protein L16 [Propionibacterium freudenreichii subsp. freudenreichii]	0.492954	6.61537e-05	0.885276	0.995603	J	Binds 23S rRNA and is also seen to make contacts with the A and possibly P site tRNAs (By similarity)	-1.02048	4.17945	DOWN
emb|CDP48139.1|	Isoleucyl-tRNA synthetase (Isoleucine--tRNA ligase) [Propionibacterium freudenreichii subsp. freudenreichii]	0.485548	1.39521e-10	0.901771	0.995603	J	amino acids such as valine, to avoid such errors it has two additional distinct tRNA(Ile)-dependent editing activities. One activity is designated as 'pretransfer' editing and involves the hydrolysis of activated Val-AMP. The other activity is designated 'posttransfer' editing and involves deacylation of mischarged Val-tRNA(Ile) (By similarity)	-1.04231	9.85536	DOWN
emb|CDP49266.1|	30S ribosomal protein S15 [Propionibacterium freudenreichii subsp. freudenreichii]	0.432474	2.26252e-08	0.972746	0.995603	J	Forms an intersubunit bridge (bridge B4) with the 23S rRNA of the 50S subunit in the ribosome (By similarity)	-1.20932	7.64541	DOWN
emb|CDP48813.1|	50S ribosomal protein L31 [Propionibacterium freudenreichii subsp. freudenreichii]	0.42702	7.60384e-07	1.03268	0.995603	J	Binds the 23S rRNA (By similarity)	-1.22763	6.11897	DOWN
emb|CDP47964.1|	30S ribosomal protein S12 [Propionibacterium freudenreichii subsp. freudenreichii]	0.421894	0.000360327	0.855255	0.40054	J	Interacts with and stabilizes bases of the 16S rRNA that are involved in tRNA selection in the A site and with the mRNA backbone. Located at the interface of the 30S and 50S subunits, it traverses the body of the 30S subunit contacting proteins on the other side and probably holding the rRNA structure together. The combined cluster of proteins S8, S12 and S17 appears to hold together the shoulder…	-1.24505	3.4433	DOWN
emb|CDP47936.1|	50S ribosomal protein L30 [Propionibacterium freudenreichii subsp. freudenreichii]	0.386614	9.1949e-06	0.82963	0.766418	J	ribosomal large subunit biogenesis	-1.37103	5.03645	DOWN
emb|CDP47664.1|	30S Ribosomal protein S20p [Propionibacterium freudenreichii subsp. freudenreichii]	0.368656	5.64929e-07	0.900636	0.995603	J	Binds directly to 16S ribosomal RNA (By similarity)	-1.43965	6.24801	DOWN
emb|CDP47952.1|	50S ribosomal protein L2 [Propionibacterium freudenreichii subsp. freudenreichii]	0.367286	0.000441171	0.83767	0.0853448	J	One of the primary rRNA binding proteins. Required for association of the 30S and 50S subunits to form the 70S ribosome, for tRNA binding and peptide bond formation. It has been suggested to have peptidyltransferase activity	-1.44502	3.35539	DOWN
emb|CDP47568.1|	50S ribosomal protein L35 [Propionibacterium freudenreichii subsp. freudenreichii]	0.360711	0.00198287	0.681039	0.00896301	J	50S ribosomal protein L35	-1.47108	2.70271	DOWN
emb|CDP49106.1|	Glutamyl-tRNA(Gln) amidotransferase subunit C (Aspartyl/glutamyl-tRNA(Asn/Gln) amidotransferase subunit C) [Propionibacterium freudenreichii subsp. freudenreichii]	0.345973	7.54184e-05	0.695652	0.770511	J	Allows the formation of correctly charged Asn-tRNA(Asn) or Gln-tRNA(Gln) through the transamidation of misacylated Asp- tRNA(Asn) or Glu-tRNA(Gln) in organisms which lack either or both of asparaginyl-tRNA or glutaminyl-tRNA synthetases. The reaction takes place in the presence of glutamine and ATP through an activated phospho-Asp-tRNA(Asn) or phospho-Glu-tRNA(Gln) (By similarity)	-1.53127	4.12252	DOWN
emb|CDP48870.1|	Putative uncharacterized protein [Propionibacterium freudenreichii subsp. freudenreichii]	0.137881	0.000210235	0.54321	0.297813	J	50S ribosomal protein L34	-2.8585	3.6773	DOWN
emb|CDP48605.1|	Transcription antitermination factor (N utilization substance protein B homolog) [Propionibacterium freudenreichii subsp. freudenreichii]	0.640535	1.60411e-08	1.09899	0.995603	K	Involved in the transcription termination process (By similarity)	-0.642652	7.79477	DOWN
emb|CDP47974.1|	Transcription antitermination protein NusG [Propionibacterium freudenreichii subsp. freudenreichii]	0.638505	6.40024e-06	1.01873	0.995603	K	Participates in transcription elongation, termination and antitermination (By similarity)	-0.64723	5.1938	DOWN
emb|CDP48774.1|	IclR transcriptional regulator [Propionibacterium freudenreichii subsp. freudenreichii]	0.628084	4.61785e-05	1.06093	0.995603	K	Iclr family transcriptional regulator	-0.670971	4.33556	DOWN
emb|CDP48876.1|	chromosome partitioning protein [Propionibacterium freudenreichii subsp. freudenreichii]	0.625633	1.33068e-07	0.787715	0.623793	K	ParB-like partition protein	-0.676612	6.87592	DOWN
emb|CDP48344.1|	Transcription termination factor Rho [Propionibacterium freudenreichii subsp. freudenreichii]	0.620616	4.36937e-07	0.924444	0.995603	K	Facilitates transcription termination by a mechanism that involves Rho binding to the nascent RNA, activation of Rho's RNA-dependent ATPase activity, and release of the mRNA from the DNA template (By similarity)	-0.688228	6.35958	DOWN
emb|CDP49150.1|	transcriptional regulator CarD [Propionibacterium freudenreichii subsp. freudenreichii]	0.604145	3.66208e-06	0.888889	0.995603	K	Transcriptional regulator	-0.727034	5.43627	DOWN
emb|CDP49616.1|	Silent information regulator protein Sir2 /NAD-dependent deacetylase [Propionibacterium freudenreichii subsp. freudenreichii]	0.59791	3.61559e-08	0.975189	0.995603	K	NAD-dependent protein deacetylase which modulates the activities of several enzymes which are inactive in their acetylated form. May also have NAD-dependent lysine demalonylase and desuccinylase activity (By similarity)	-0.742	7.44182	DOWN
emb|CDP49332.1|	Hypothetical protein PFCIRM129_11325 [Propionibacterium freudenreichii subsp. freudenreichii]	0.51394	1.25675e-07	0.930556	0.995603	K	May be required for sporulation (By similarity)	-0.960329	6.90075	DOWN
emb|CDP48597.1|	DNA-directed RNA polymerase omega chain (RNAP omega subunit) (Transcriptase omega chain) (RNA polymerase omega subunit) [Propionibacterium freudenreichii subsp. freudenreichii]	0.465862	0.00123301	0.824825	0.948031	K	Promotes RNA polymerase assembly. Latches the N- and C- terminal regions of the beta' subunit thereby facilitating its interaction with the beta and alpha subunits (By similarity)	-1.10202	2.90903	DOWN
emb|CDP48816.1|	Transcriptional regulator, RpiR family [Propionibacterium freudenreichii subsp. freudenreichii]	0.464765	5.42041e-07	0.970626	0.995603	K	RpiR family transcriptional regulator	-1.10543	6.26597	DOWN
emb|CDP49179.1|	GntR-family protein transcriptional regulator [Propionibacterium freudenreichii subsp. freudenreichii]	0.428546	4.47263e-09	0.8577	0.775801	K	GntR family transcriptional regulator	-1.22248	8.34944	DOWN
emb|CDP48049.1|	Heat shock protein transcriptional repressor HspR2 (Hspr2 protein) [Propionibacterium freudenreichii subsp. freudenreichii]	0.397379	1.04044e-10	0.794326	0.995603	K	Transcriptional regulator	-1.33141	9.98278	DOWN
emb|CDP49049.1|	Iron-dependent repressor [Propionibacterium freudenreichii subsp. freudenreichii]	0.237082	8.42506e-13	1.0411	0.995603	K	repressor	-2.07654	12.0744	DOWN
emb|CDP49083.1|	AsnC-family transcriptional regulatory protein [Propionibacterium freudenreichii subsp. freudenreichii]	0.163997	9.57917e-12	0.801743	0.995603	K	asnc family transcriptional regulator	-2.60826	11.0187	DOWN
emb|CDP48747.1|	Transcriptional repressor nrdR [Propionibacterium freudenreichii subsp. freudenreichii]	0.123642	1.12076e-10	0.703704	0.995603	K	Negatively regulates transcription of bacterial ribonucleotide reductase nrd genes and operons by binding to NrdR- boxes (By similarity)	-3.01576	9.95049	DOWN
emb|CDP49217.1|	NUDIX hydrolase [Propionibacterium freudenreichii subsp. freudenreichii]	0.643119	0.000458486	1.2	0.995603	L	Nudix hydrolase	-0.636843	3.33867	DOWN
emb|CDP48398.1|	DEAD/DEAH box helicase domain protein [Propionibacterium freudenreichii subsp. freudenreichii]	0.574805	0.0030082	0.87311	0.995603	L	Helicase	-0.798857	2.52169	DOWN
emb|CDP48758.1|	RecA (Recombinase A) [Propionibacterium freudenreichii subsp. freudenreichii]	0.492961	1.20304e-09	0.791919	0.429577	L	Can catalyze the hydrolysis of ATP in the presence of single-stranded DNA, the ATP-dependent uptake of single-stranded DNA by duplex DNA, and the ATP-dependent hybridization of homologous single-stranded DNAs. It interacts with LexA causing its activation and leading to its autocatalytic cleavage (By similarity)	-1.02045	8.91972	DOWN
emb|CDP48187.1|	Protein of unknown function [Propionibacterium freudenreichii subsp. freudenreichii]	0.208558	3.45297e-10	0.765812	0.913342	L	resolvase	-2.26148	9.46181	DOWN
emb|CDP49448.1|	Alanine racemase [Propionibacterium freudenreichii subsp. freudenreichii]	0.49467	4.27367e-10	0.939551	0.995603	M	Catalyzes the interconversion of L-alanine and D- alanine. May also act on other amino acids (By similarity)	-1.01546	9.3692	DOWN
emb|CDP49364.1|	UDP-N-acetylglucosamine--N-acetylmuramyl-(pentapeptide) pyrophosphoryl-undecaprenol N-acetylglucosamine transferase (Undecaprenyl-PP-MurNAc-pentapeptide-UDPGlcNAc GlcNAc transferase) [Propionibacterium freudenreichii subsp. freudenreichii]	0.216757	0.244089	1.19444	0.995603	M	Cell wall formation. Catalyzes the transfer of a GlcNAc subunit on undecaprenyl-pyrophosphoryl-MurNAc-pentapeptide (lipid intermediate I) to form undecaprenyl-pyrophosphoryl-MurNAc- (pentapeptide)GlcNAc (lipid intermediate II) (By similarity)	-2.20585	0.612451	DOWN
emb|CDP47746.1|	Hypothetical protein PFCIRM129_07170 [Propionibacterium freudenreichii subsp. freudenreichii]	0.643225	0.152102	0.703704	0.478765	NA	NA	-0.636605	0.817864	DOWN
emb|CDP48402.1|	Hypothetical protein PFCIRM129_03005 [Propionibacterium freudenreichii subsp. freudenreichii]	0.642053	0.00939744	1.02564	0.995603	NA	NA	-0.639236	2.02699	DOWN
emb|CDP48190.1|	Protein of unknown function [Propionibacterium freudenreichii subsp. freudenreichii]	0.59209	0.00223341	0.888889	0.995603	NA	NA	-0.756111	2.65103	DOWN
emb|CDP49138.1|	Hypothetical protein PFCIRM129_10170 [Propionibacterium freudenreichii subsp. freudenreichii]	0.578665	2.00324e-07	0.725146	0.995603	NA	NA	-0.7892	6.69827	DOWN
emb|CDP48193.1|	Putative uncharacterized protein [Propionibacterium freudenreichii subsp. freudenreichii]	0.564075	0.000100978	0.925926	0.995603	NA	NA	-0.826042	3.99577	DOWN
emb|CDP48976.1|	Hypothetical protein PFCIRM129_06080 [Propionibacterium freudenreichii subsp. freudenreichii]	0.53869	8.03153e-06	0.75	0.995603	NA	NA	-0.892472	5.0952	DOWN
emb|CDP49820.1|	Hypothetical transmembrane protein [Propionibacterium freudenreichii subsp. freudenreichii]	0.529233	0.0237233	1.02924	0.995603	NA	NA	-0.918024	1.62482	DOWN
emb|CDP48161.1|	Protein of unknown function [Propionibacterium freudenreichii subsp. freudenreichii]	0.513739	0.00029939	0.911977	0.995603	NA	NA	-0.960891	3.52376	DOWN
emb|CDP48151.1|	Hypothetical protein PFCIRM129_09035 [Propionibacterium freudenreichii subsp. freudenreichii]	0.495563	0.00317639	0.854701	0.995603	NA	NA	-1.01286	2.49807	DOWN
emb|CDP49658.1|	Hypothetical protein PFCIRM129_01395 [Propionibacterium freudenreichii subsp. freudenreichii]	0.488775	0.00031387	0.879201	0.692541	NA	NA	-1.03276	3.50325	DOWN
emb|CDP48907.1|	Hypothetical protein PFCIRM129_05720 [Propionibacterium freudenreichii subsp. freudenreichii]	0.444573	8.27561e-09	1.48148	0.995603	NA	NA	-1.16951	8.0822	DOWN
emb|CDP48275.1|	Protein of unknown function [Propionibacterium freudenreichii subsp. freudenreichii]	0.435309	4.25317e-05	0.766284	0.995603	NA	NA	-1.19989	4.37129	DOWN
emb|CDP48848.1|	Hypothetical protein PFCIRM129_05405 [Propionibacterium freudenreichii subsp. freudenreichii]	NA	NA	0.391111	0.121855	NA	NA	-1.35435	0.914157	DOWN
emb|CDP48957.1|	Hypothetical protein PFCIRM129_05980 [Propionibacterium freudenreichii subsp. freudenreichii]	0.372139	7.92808e-09	NA	NA	NA	NA	-1.42609	8.10083	DOWN
emb|CDP48718.1|	Trk system potassium uptake protein TrkA [Propionibacterium freudenreichii subsp. freudenreichii]	0.609928	4.5957e-05	0.924925	0.995603	P	TrkA-N domain protein	-0.71329	4.33765	DOWN
emb|CDP49221.1|	Cation transporting p-type ATPase 3.A.3.5.4 [Propionibacterium freudenreichii subsp. freudenreichii]	0.540533	6.40226e-07	0.931217	0.995603	P	p-type atpase	-0.887546	6.19367	DOWN
emb|CDP49685.1|	Methionine import ATP-binding protein metN [Propionibacterium freudenreichii subsp. freudenreichii]	0.525822	0.00121373	0.649573	0.922433	P	Part of the ABC transporter complex MetNIQ involved in methionine import. Responsible for energy coupling to the transport system (By similarity)	-0.927355	2.91588	DOWN
emb|CDP48059.1|	Cobalt import ATP-binding protein CbiO [Propionibacterium freudenreichii subsp. freudenreichii]	0.511062	6.73959e-10	1.00093	0.995603	P	abc transporter	-0.96843	9.17137	DOWN
emb|CDP48854.1|	Metal binding protein [Propionibacterium freudenreichii subsp. freudenreichii]	0.454465	4.18482e-05	NA	NA	P	periplasmic	-1.13776	4.37832	DOWN
emb|CDP49684.1|	ABC-type transport systems, periplasmic component [Propionibacterium freudenreichii subsp. freudenreichii]	0.415817	8.16302e-09	0.936937	0.995603	P	(Lipo)protein	-1.26598	8.08815	DOWN
emb|CDP48057.1|	Cobalt transport protein CbiN [Propionibacterium freudenreichii subsp. freudenreichii]	0.383534	0.000566262	NA	NA	P	Cobalt transport protein	-1.38257	3.24698	DOWN
emb|CDP48303.1|	Cation-transporting ATPase [Propionibacterium freudenreichii subsp. freudenreichii]	0.344482	1.06798e-08	1.05706	0.995603	P	p-type ATPase	-1.5375	7.97144	DOWN
emb|CDP48056.1|	Cobalt transport protein CbiM [Propionibacterium freudenreichii subsp. freudenreichii]	0.32392	7.45936e-11	0.711111	0.922433	P	Part of the energy-coupling factor (ECF) transporter complex CbiMNOQ involved in cobalt import (By similarity)	-1.62629	10.1273	DOWN
emb|CDP49785.1|	Ferrous iron uptake protein A 9.a.8.1.x [Propionibacterium freudenreichii subsp. freudenreichii]	NA	NA	0.319088	0.00362482	P	FeoA domain protein	-1.64797	2.44071	DOWN
emb|CDP49835.1|	Sulfate adenylyltransferase, large subunit/ ATP-sulfurylase, subunit 1 (ATP:sulfate adenylyltransferase) [Propionibacterium freudenreichii subsp. freudenreichii]	0.315622	1.23432e-07	0.583333	0.525476	P	may be the GTPase, regulating ATP sulfurylase activity (By similarity)	-1.66373	6.90857	DOWN
emb|CDP48302.1|	Heavy metal transport/detoxification protein [Propionibacterium freudenreichii subsp. freudenreichii]	0.263536	7.03826e-06	0.658607	0.00495423	P	heavy metal transport detoxification protein	-1.92393	5.15253	DOWN
emb|CDP49569.1|	ABC transporter, binding lipoprotein [Propionibacterium freudenreichii subsp. freudenreichii]	NA	NA	0.238095	4.007e-06	P	Periplasmic binding protein	-2.07039	5.39718	DOWN
emb|CDP49310.1|	Dioxygenase [Propionibacterium freudenreichii subsp. freudenreichii]	0.497606	3.24369e-08	1.01587	0.995603	Q	rieske (2Fe-2S) domain-containing protein	-1.00692	7.48896	DOWN
emb|CDP49517.1|	Fatty-acyl-CoA synthase [Propionibacterium freudenreichii subsp. freudenreichii]	0.446539	0.0104233	0.669887	0.335719	Q	Acyl-CoA synthetase	-1.16314	1.98199	DOWN
emb|CDP48095.1|	Putative uncharacterized protein [Propionibacterium freudenreichii subsp. freudenreichii]	NA	NA	0.0761905	8.16735e-15	Q	methyltransferase	-3.71425	14.0879	DOWN
emb|CDP48721.1|	Hypothetical protein PFCIRM129_04715 [Propionibacterium freudenreichii subsp. freudenreichii]	0.662342	3.45877e-06	0.944444	0.995603	S	Protein of unknown function (DUF3710)	-0.594351	5.46108	DOWN
emb|CDP48018.1|	PRC-barrel [Propionibacterium freudenreichii subsp. freudenreichii]	0.643101	0.00392592	1.08108	0.995603	S	PRC-barrel domain-containing protein	-0.636882	2.40606	DOWN
emb|CDP47732.1|	ABC2 protein of ABC transporter (ART:REG) [Propionibacterium freudenreichii subsp. freudenreichii]	0.63444	1.29286e-10	1.00256	0.995603	S	ABC transporter	-0.656444	9.88845	DOWN
emb|CDP49407.1|	Hypothetical protein PFCIRM129_11720 [Propionibacterium freudenreichii subsp. freudenreichii]	0.610835	2.16373e-05	NA	NA	S	growth	-0.711146	4.6648	DOWN
emb|CDP48301.1|	Hypothetical protein PFCIRM129_00840 [Propionibacterium freudenreichii subsp. freudenreichii]	0.605586	5.89785e-08	0.87037	0.995603	S	Conserved protein	-0.723597	7.22931	DOWN
emb|CDP49432.1|	Hypothetical protein PFCIRM129_11845 [Propionibacterium freudenreichii subsp. freudenreichii]	0.593637	5.803e-06	0.84058	0.995603	S	Protein of unknown function (DUF3117)	-0.752347	5.23635	DOWN
emb|CDP48096.1|	Hypothetical protein PFCIRM129_09135 [Propionibacterium freudenreichii subsp. freudenreichii]	0.587401	0.000403917	0.424242	0.000157534	S	Cupin domain	-0.767582	3.39371	DOWN
emb|CDP48699.1|	Hypothetical protein PFCIRM129_04595 [Propionibacterium freudenreichii subsp. freudenreichii]	0.541507	3.00725e-05	0.930556	0.995603	S	Polyphosphate	-0.884948	4.52183	DOWN
emb|CDP48946.1|	LMBE-related protein [Propionibacterium freudenreichii subsp. freudenreichii]	0.538399	0.00248701	NA	NA	S	mycothiol conjugate amidase mca	-0.893252	2.60432	DOWN
emb|CDP48724.1|	Hypothetical protein PFCIRM129_04730 [Propionibacterium freudenreichii subsp. freudenreichii]	0.534248	2.14554e-08	0.973545	0.995603	S	DNA-binding protein	-0.904417	7.66846	DOWN
emb|CDP49306.1|	Hypothetical protein PFCIRM129_11195 [Propionibacterium freudenreichii subsp. freudenreichii]	0.476508	5.2204e-07	0.666667	0.882072	S	metal-sulfur cluster biosynthetic	-1.06943	6.2823	DOWN
emb|CDP48701.1|	YbaK / prolyl-tRNA synthetases [Propionibacterium freudenreichii subsp. freudenreichii]	0.472369	0.000242569	0.863492	0.995603	S	YbaK prolyl-tRNA synthetase associated region	-1.08201	3.61516	DOWN
emb|CDP48651.1|	ABC transporter substrate-binding protein [Propionibacterium freudenreichii subsp. freudenreichii]	0.452548	5.70483e-06	0.862486	0.995603	S	ABC transporter substrate-binding protein	-1.14386	5.24376	DOWN
emb|CDP48279.1|	Protein of unknown function [Propionibacterium freudenreichii subsp. freudenreichii]	0.437319	2.00652e-11	0.937374	0.995603	S	Atpase associated with various cellular activities aaa_3	-1.19324	10.6976	DOWN
emb|CDP48306.1|	Hypothetical protein PFCIRM129_00865 [Propionibacterium freudenreichii subsp. freudenreichii]	0.430598	0.0142546	0.855967	0.995603	S	Protein of unknown function (DUF1469)	-1.21559	1.84605	DOWN
emb|CDP47644.1|	GTP-binding protein [Propionibacterium freudenreichii subsp. freudenreichii]	0.357974	2.8585e-07	1.21212	0.995603	S	An essential GTPase that binds both GDP and GTP, with rapid nucleotide exchange. Plays a role in 16S rRNA processing and 30S ribosomal subunit biogenesis and possibly also in cell cycle regulation and energy metabolism (By similarity)	-1.48207	6.54386	DOWN
emb|CDP48219.1|	Hypothetical protein PFCIRM129_10070 [Propionibacterium freudenreichii subsp. freudenreichii]	0.328372	1.73643e-09	0.996169	0.995603	S	TPR-repeat-containing protein	-1.6066	8.76034	DOWN
emb|CDP47780.1|	Hypothetical protein PFCIRM129_07355 [Propionibacterium freudenreichii subsp. freudenreichii]	0.222707	0.00050314	0.925926	0.995603	S	Protein of unknown function (DUF3039)	-2.16678	3.29831	DOWN
emb|CDP47647.1|	Phosphate starvation-inducible protein PhoH-like protein [Propionibacterium freudenreichii subsp. freudenreichii]	0.53509	0.00152077	0.74552	0.995603	T	PhoH family	-0.902147	2.81794	DOWN
emb|CDP48501.1|	Two-component system sensor kinase [Propionibacterium freudenreichii subsp. freudenreichii]	0.399561	2.29695e-05	0.814815	0.995603	T	Histidine kinase	-1.32351	4.63885	DOWN
emb|CDP48863.1|	ABC transporter ATP-binding protein [Propionibacterium freudenreichii subsp. freudenreichii]	0.36972	5.48371e-07	0.935673	0.995603	V	abc transporter	-1.43549	6.26093	DOWN
emb|CDP48379.1|	Hypothetical protein PFCIRM129_02890 [Propionibacterium freudenreichii subsp. freudenreichii]	0.61069	8.94371e-05	0.960961	0.995603			-0.711488	4.04848	DOWN
emb|CDP48176.1|	Putative uncharacterized protein [Propionibacterium freudenreichii subsp. freudenreichii]	0.589	0.000131679	NA	NA			-0.763661	3.88048	DOWN
emb|CDP48069.1|	Putative uncharacterized protein [Propionibacterium freudenreichii subsp. freudenreichii]	0.573405	4.24629e-06	0.977778	0.995603			-0.802373	5.37199	DOWN
emb|CDP48289.1|	Hypothetical protein PFCIRM129_00780 [Propionibacterium freudenreichii subsp. freudenreichii]	0.487902	0.000135995	0.977778	0.995603			-1.03534	3.86648	DOWN
emb|CDP48978.1|	Hypothetical protein PFCIRM129_06090 [Propionibacterium freudenreichii subsp. freudenreichii]	0.430508	0.000602816	NA	NA			-1.21589	3.21982	DOWN
emb|CDP49649.1|	Putative uncharacterized protein [Propionibacterium freudenreichii subsp. freudenreichii]	0.399968	3.89089e-05	1.0303	0.995603			-1.32204	4.40995	DOWN
emb|CDP49158.1|	Hypothetical protein PFCIRM129_10290 [Propionibacterium freudenreichii subsp. freudenreichii]	0.313904	0.00157611	0.975309	0.995603			-1.6716	2.80241	DOWN
emb|CDP48487.1|	Hypothetical protein PFCIRM129_03445 [Propionibacterium freudenreichii subsp. freudenreichii]	NA	NA	0.242424	0.00161495			-2.04439	2.79184	DOWN
emb|CDP49125.1|	60 kDa chaperonin 2 (Protein Cpn60 2) (groEL protein 2) (Heat shock protein 60 2) [Propionibacterium freudenreichii subsp. freudenreichii]	0.648592	1.61898e-07	0.952114	0.773025	O	Prevents misfolding and promotes the refolding and proper assembly of unfolded polypeptides generated under stress conditions (By similarity)	-0.624618	6.79076	DOWN
emb|CDP48880.1|	Thioredoxin reductase [Propionibacterium freudenreichii subsp. freudenreichii]	0.639484	1.74784e-05	0.983957	0.995603	O	thioredoxin reductase	-0.645019	4.7575	DOWN
emb|CDP48879.1|	Thioredoxin [Propionibacterium freudenreichii subsp. freudenreichii]	0.617547	0.000607598	0.872117	0.995603	O	Thioredoxin	-0.69538	3.21638	DOWN
emb|CDP48050.1|	Chaperone protein dnaJ 2 (DnaJ2 protein) (Heat shock protein 40 2) [Propionibacterium freudenreichii subsp. freudenreichii]	0.610555	6.40024e-06	0.938889	0.995603	O	ATP binding to DnaK triggers the release of the substrate protein, thus completing the reaction cycle. Several rounds of ATP-dependent interactions between DnaJ, DnaK and GrpE are required for fully efficient folding. Also involved, together with DnaK and GrpE, in the DNA replication of plasmids through activation of initiation proteins (By similarity)	-0.711807	5.1938	DOWN
emb|CDP48051.1|	Protein GrpE 2 (HSP-70 cofactor 2) (Co-chaperone protein GrpE2) [Propionibacterium freudenreichii subsp. freudenreichii]	0.584945	0.000675159	0.93545	0.995603	O	Participates actively in the response to hyperosmotic and heat shock by preventing the aggregation of stress-denatured proteins, in association with DnaK and GrpE. It is the nucleotide exchange factor for DnaK and may function as a thermosensor. Unfolded proteins bind initially to DnaJ	-0.773628	3.17059	DOWN
emb|CDP48878.1|	OsmC protein [Propionibacterium freudenreichii subsp. freudenreichii]	0.528882	1.04907e-07	0.97561	0.995603	O	Redox protein	-0.918983	6.9792	DOWN
emb|CDP49021.1|	Protein GrpE 1 (HSP-70 cofactor 1) (Co-chaperone protein GrpE1) [Propionibacterium freudenreichii subsp. freudenreichii]	0.493871	7.63506e-05	0.787879	0.572955	O	Participates actively in the response to hyperosmotic and heat shock by preventing the aggregation of stress-denatured proteins, in association with DnaK and GrpE. It is the nucleotide exchange factor for DnaK and may function as a thermosensor. Unfolded proteins bind initially to DnaJ	-1.01779	4.11719	DOWN
emb|CDP49400.1|	HesB protein [Propionibacterium freudenreichii subsp. freudenreichii]	0.376639	1.92106e-12	0.576832	0.0179845	O	iron--sulfur cluster insertion protein erpA	-1.40875	11.7165	DOWN
emb|CDP47885.1|	Putative O-sialoglycoprotein endopeptidase [Propionibacterium freudenreichii subsp. freudenreichii]	0.372615	4.82204e-08	NA	NA	O	Required for the formation of a threonylcarbamoyl group on adenosine at position 37 (t(6)A37) in tRNAs that read codons beginning with adenine (By similarity)	-1.42424	7.31677	DOWN
emb|CDP49311.1|	FeS assembly protein SufD [Propionibacterium freudenreichii subsp. freudenreichii]	0.357391	3.59732e-13	0.930582	0.995603	O	FeS assembly protein SufD	-1.48443	12.444	DOWN
emb|CDP49309.1|	ABC-type transport system involved in Fe-S cluster assembly, ATPase component, SufC [Propionibacterium freudenreichii subsp. freudenreichii]	0.329771	4.21511e-14	0.89419	0.646788	O	FeS assembly ATPase sufC	-1.60046	13.3752	DOWN
emb|CDP49312.1|	FeS assembly protein SufB [Propionibacterium freudenreichii subsp. freudenreichii]	0.29096	2.1681e-13	0.75258	0.00177749	O	FeS assembly protein sufB	-1.78111	12.6639	DOWN
emb|CDP48201.1|	peptidyl-prolyl cis-trans isomerase [Propionibacterium freudenreichii subsp. freudenreichii]	1.35185	2.13159e-05	NA	NA	O	Peptidyl-prolyl cis-trans isomerase	0.434932	4.6713	UNCHANGED
emb|CDP47931.1|	solute binding protein of the ABC transport system [Propionibacterium freudenreichii subsp. freudenreichii]	1.05202	0.295265	1.10907	0.995603	E	Extracellular solute-binding protein, family 5	0.0731563	0.529788	UNCHANGED
emb|CDP48034.1|	cell-wall peptidases, NlpC/P60 family secreted protein [Propionibacterium freudenreichii subsp. freudenreichii]	0.914503	0.544406	0.597222	0.14294	M	NLP P60 family protein	-0.128941	0.264077	UNCHANGED
emb|CDP47747.1|	Bcp Putative peroxiredoxin (Thioredoxin reductase) [Propionibacterium freudenreichii subsp. freudenreichii]	1.40887	0.00195081	1.10222	0.995603	O	alkyl hydroperoxide reductase Thiol specific antioxidant Mal allergen	0.49454	2.70979	UNCHANGED
emb|CDP48700.1|	L-methionine (S)-S-oxide reductase [Propionibacterium freudenreichii subsp. freudenreichii]	1.40821	0.0025151	0.973545	0.995603	O	reductase	0.493859	2.59944	UNCHANGED
emb|CDP48252.1|	Stomatin/prohibitin homolog [Propionibacterium freudenreichii subsp. freudenreichii]	1.30512	0.172505	1.16239	0.995603	O	Band 7 protein	0.384184	0.763199	UNCHANGED
emb|CDP47706.1|	ATP-dependent Clp protease proteolytic subunit 1 (Endopeptidase Clp 1) [Propionibacterium freudenreichii subsp. freudenreichii]	1.16237	0.00168226	1.07463	0.995603	O	Cleaves peptides in various proteins in a process that requires ATP hydrolysis. Has a chymotrypsin-like activity. Plays a major role in the degradation of misfolded proteins (By similarity)	0.217075	2.77411	UNCHANGED
emb|CDP48340.1|	Heat shock protein 20 1 (20 kDa chaperone 1) [Propionibacterium freudenreichii subsp. freudenreichii]	1.08651	0.082788	1.03071	0.995603	O	heat shock protein	0.119704	1.08203	UNCHANGED
emb|CDP48789.1|	Thioredoxin [Propionibacterium freudenreichii subsp. freudenreichii]	1.06863	0.503648	1.02404	0.995603	O	Thioredoxin	0.0957584	0.297873	UNCHANGED
emb|CDP49162.1|	Glutamate-1-semialdehyde 2,1-aminomutase (GSA) (Glutamate-1-semialdehyde aminotransferase)(GSA-AT) [Propionibacterium freudenreichii subsp. freudenreichii]	1.49388	8.49269e-08	1.24444	0.882072	H	Glutamate-1-semialdehyde aminotransferase	0.579066	7.07095	UNCHANGED
emb|CDP49301.1|	3-oxoacyl-[acyl-carrier protein] reductase [Propionibacterium freudenreichii subsp. freudenreichii]	1.48156	5.95813e-05	1.11746	0.995603	I	reductase	0.567121	4.22489	UNCHANGED
emb|CDP49348.1|	30S ribosomal protein S1 [Propionibacterium freudenreichii subsp. freudenreichii]	1.48029	6.15347e-07	1.08371	0.995603	J	thus facilitating recognition of the initiation point. It is needed to translate mRNA with a short Shine-Dalgarno (SD) purine-rich sequence (By similarity)	0.565882	6.21088	UNCHANGED
emb|CDP48361.1|	GTPase [Propionibacterium freudenreichii subsp. freudenreichii]	1.47376	0.000149452	1.16959	0.995603	S	May play a role in 30S ribosomal subunit biogenesis. Unusual circulary permuted GTPase that catalyzes rapid hydrolysis of GTP with a slow catalytic turnover (By similarity)	0.559497	3.8255	UNCHANGED
emb|CDP48770.1|	D-alanine--D-alanine ligase (D-alanylalanine synthetase) [Propionibacterium freudenreichii subsp. freudenreichii]	1.47146	1.67336e-05	0.992593	0.995603	M	Cell wall formation (By similarity)	0.557244	4.77641	UNCHANGED
emb|CDP49464.1|	Thiosulfate sulfurtransferase [Propionibacterium freudenreichii subsp. freudenreichii]	1.46871	0.0576871	1.04518	0.995603	P	sulfurtransferase	0.554547	1.23892	UNCHANGED
emb|CDP48511.1|	Nitroreductase [Propionibacterium freudenreichii subsp. freudenreichii]	1.46732	0.000673987	1.15825	0.995603	C	Nitroreductase	0.55318	3.17135	UNCHANGED
emb|CDP48592.1|	Ribulose-phosphate 3-epimerase [Propionibacterium freudenreichii subsp. freudenreichii]	1.46503	0.00691817	1.03303	0.995603	G	Ribulose-phosphate 3-epimerase	0.550928	2.16001	UNCHANGED
emb|CDP48297.1|	NADH-dependent flavin oxidoreductase [Propionibacterium freudenreichii subsp. freudenreichii]	1.46288	1.83885e-05	1.02742	0.995603	C	NADH flavin oxidoreductase, NADH oxidase	0.548808	4.73545	UNCHANGED
emb|CDP49144.1|	Cysteinyl-tRNA synthetase (Cysteine--tRNA ligase) [Propionibacterium freudenreichii subsp. freudenreichii]	1.46072	0.0195923	1.00358	0.995603	J	Cysteinyl-tRNA synthetase	0.546678	1.70792	UNCHANGED
emb|CDP49372.1|	S-adenosyl-L-methionine-dependent methyltransferase mraW [Propionibacterium freudenreichii subsp. freudenreichii]	1.45373	0.000179739	1.05263	0.995603	M	Specifically methylates the N4 position of cytidine in position 1402 (C1402) of 16S rRNA (By similarity)	0.539756	3.74536	UNCHANGED
emb|CDP48908.1|	D-lactate dehydrogenase [Propionibacterium freudenreichii subsp. freudenreichii]	1.44982	1.4522e-07	1.05203	0.995603	C	d-lactate dehydrogenase	0.535875	6.83797	UNCHANGED
emb|CDP49153.1|	Putative phosphate transport system protein [Propionibacterium freudenreichii subsp. freudenreichii]	1.44821	5.75202e-09	0.993464	0.995603	P	Plays a role in the regulation of phosphate uptake. In this role, it may bind, possibly as a chaperone, to PhoR, PhoP or a PhoR-PhoP complex to promote dephosphorylation of phospho-PhoP, or inhibit formation of the PhoR-PhoP transitory complex (By similarity)	0.53427	8.24018	UNCHANGED
emb|CDP49298.1|	ABC transporter ATP-binding protein [Propionibacterium freudenreichii subsp. freudenreichii]	1.44737	0.00139845	0.998628	0.995603	P	abc transporter	0.533437	2.85435	UNCHANGED
emb|CDP48053.1|	6-phosphogluconate dehydrogenase,decarboxylating [Propionibacterium freudenreichii subsp. freudenreichii]	NA	NA	1.44444	0.995603	G	6-phosphogluconate dehydrogenase (Decarboxylating)	0.530515	0.00191375	UNCHANGED
emb|CDP49157.1|	Methylmalonyl-CoA carboxytransferase, 1.3S subunit (Transcarboxylase, 1.3S subunit). 123bp [Propionibacterium freudenreichii subsp. freudenreichii]	1.44421	1.27057e-05	0.996746	0.995603	I	Methylmalonyl-CoA carboxyltransferase	0.530278	4.896	UNCHANGED
emb|CDP48902.1|	Fructose-bisphosphate aldolase class I [Propionibacterium freudenreichii subsp. freudenreichii]	1.44404	7.5383e-05	0.993988	0.995603	G	fructose-bisphosphate aldolase	0.530113	4.12273	UNCHANGED
emb|CDP49134.1|	L-serine dehydratase (L-serine ammonia-lyase) [Propionibacterium freudenreichii subsp. freudenreichii]	1.44395	0.000752035	1.08061	0.995603	E	L-serine dehydratase	0.530016	3.12376	UNCHANGED
emb|CDP47883.1|	Aminopeptidase C, Bleomycin hydrolase [Propionibacterium freudenreichii subsp. freudenreichii]	1.43696	6.42052e-05	1.45594	0.297813	E	Aminopeptidase C	0.52302	4.19243	UNCHANGED
emb|CDP49215.1|	Endoribonuclease L-PSP [Propionibacterium freudenreichii subsp. freudenreichii]	1.43548	0.000201596	1.04965	0.995603	J	endoribonuclease L-psp	0.521534	3.69552	UNCHANGED
emb|CDP49178.1|	Transaldolase 2 [Propionibacterium freudenreichii subsp. freudenreichii]	1.42557	2.35548e-08	1.0963	0.995603	G	Transaldolase is important for the balance of metabolites in the pentose-phosphate pathway (By similarity)	0.51154	7.62792	UNCHANGED
emb|CDP47999.1|	NADH-quinone oxidoreductase subunit I (NADH dehydrogenase I subunit I) (NDH-1 subunit I) [Propionibacterium freudenreichii subsp. freudenreichii]	1.41975	1.2501e-06	1.03973	0.995603	C	NDH-1 shuttles electrons from NADH, via FMN and iron- sulfur (Fe-S) centers, to quinones in the respiratory chain. The immediate electron acceptor for the enzyme in this species is believed to be ubiquinone. Couples the redox reaction to proton translocation (for every two electrons transferred, four hydrogen ions are translocated across the cytoplasmic membrane), and thus conserves the redox ene…	0.505634	5.90306	UNCHANGED
emb|CDP49098.1|	transcriptional regulator [Propionibacterium freudenreichii subsp. freudenreichii]	1.41849	5.8311e-06	1.11828	0.995603	K	CBS	0.504351	5.23425	UNCHANGED
emb|CDP48695.1|	HIT family protein [Propionibacterium freudenreichii subsp. freudenreichii]	1.41733	0.438625	0.936508	0.995603	F, G	Histidine triad (Hit) protein	0.503177	0.357907	UNCHANGED
emb|CDP47602.1|	Signal recognition particle receptor [Propionibacterium freudenreichii subsp. freudenreichii]	1.40892	3.55579e-06	1.1215	0.995603	U	Involved in targeting and insertion of nascent membrane proteins into the cytoplasmic membrane. Acts as a receptor for the complex formed by the signal recognition particle (SRP) and the ribosome-nascent chain (RNC) (By similarity)	0.494587	5.44906	UNCHANGED
emb|CDP49617.1|	thiol peroxidase [Propionibacterium freudenreichii subsp. freudenreichii]	1.0569	0.236068	1.06269	0.995603	O	Has antioxidant activity. Could remove peroxides or H(2)O(2) (By similarity)	0.0798321	0.626963	UNCHANGED
emb|CDP47705.1|	ATP-dependent Clp protease proteolytic subunit 2 (Endopeptidase Clp 2) [Propionibacterium freudenreichii subsp. freudenreichii]	1.00412	0.886931	0.914654	0.995603	O	Cleaves peptides in various proteins in a process that requires ATP hydrolysis. Has a chymotrypsin-like activity. Plays a major role in the degradation of misfolded proteins (By similarity)	0.00592852	0.05211	UNCHANGED
emb|CDP49353.1|	Pyruvate kinase 1 [Propionibacterium freudenreichii subsp. freudenreichii]	1.40245	6.60065e-09	1.12661	0.597306	G	Pyruvate kinase	0.487945	8.18041	UNCHANGED
emb|CDP49442.1|	Fumarate hydratase, class-II [Propionibacterium freudenreichii subsp. freudenreichii]	1.40243	4.81297e-07	1.06492	0.995603	C	fumarate hydratase class II	0.48793	6.31759	UNCHANGED
emb|CDP49772.1|	Hypothetical protein PFCIRM129_01985 [Propionibacterium freudenreichii subsp. freudenreichii]	1.40202	0.000333748	1.02415	0.995603	I	May play a role in the intracellular transport of hydrophobic ligands	0.487505	3.47658	UNCHANGED
emb|CDP49605.1|	3-carboxymuconate cyclase [Propionibacterium freudenreichii subsp. freudenreichii]	1.39689	0.001841	1.42222	0.995603	G	Pfam:Muc_lac_enz	0.482214	2.73495	UNCHANGED
emb|CDP49613.1|	NADPH:quinone reductase and related Zn-dependent oxidoreductases [Propionibacterium freudenreichii subsp. freudenreichii]	1.39398	1.72432e-05	1.3265	0.646788	C	Quinone oxidoreductase	0.479208	4.76338	UNCHANGED
emb|CDP47958.1|	Glutamyl-tRNA synthetase (Glutamate--tRNA ligase) (GluRS) [Propionibacterium freudenreichii subsp. freudenreichii]	1.39235	7.63344e-05	1.12593	0.995603	J	Catalyzes the attachment of glutamate to tRNA(Glu) in a two-step reaction glutamate is first activated by ATP to form Glu-AMP and then transferred to the acceptor end of tRNA(Glu) (By similarity)	0.477524	4.11728	UNCHANGED
emb|CDP48887.1|	MscS transporter, small conductance mechanosensitive ion channel [Propionibacterium freudenreichii subsp. freudenreichii]	1.3879	0.0150722	1.21542	0.995603	M	mechanosensitive ion channel	0.472902	1.82182	UNCHANGED
emb|CDP49426.1|	Protein mrp homolog (ATP-binding protein) [Propionibacterium freudenreichii subsp. freudenreichii]	1.38066	1.33666e-06	0.944735	0.995603	D	ATP-binding protein	0.465357	5.87398	UNCHANGED
emb|CDP48800.1|	ATP synthase subunit beta (ATPase subunit beta) (ATP synthase F1 sector subunit beta) [Propionibacterium freudenreichii subsp. freudenreichii]	1.37494	6.49492e-06	1.11397	0.995603	C	Produces ATP from ADP in the presence of a proton gradient across the membrane. The catalytic sites are hosted primarily by the beta subunits (By similarity)	0.459367	5.18743	UNCHANGED
emb|CDP49366.1|	UDP-N-acetylmuramoylalanine--D-glutamate ligase (UDP-N-acetylmuramoyl-L-alanyl-D-glutamate synthetase) (D-glutamic acid-adding enzyme) [Propionibacterium freudenreichii subsp. freudenreichii]	1.36337	0.0015164	0.932785	0.995603	M	Cell wall formation. Catalyzes the addition of glutamate to the nucleotide precursor UDP-N-acetylmuramoyl-L-alanine (UMA) (By similarity)	0.447174	2.81919	UNCHANGED
emb|CDP48792.1|	Hypothetical protein PFCIRM129_05105 [Propionibacterium freudenreichii subsp. freudenreichii]	1.36033	8.78064e-06	1.02984	0.995603			0.443962	5.05647	UNCHANGED
emb|CDP47561.1|	N-acetyl-gamma-glutamyl-phosphate reductase (AGPR) (N-acetyl-glutamate semialdehyde dehydrogenase) (NAGSA dehydrogenase) [Propionibacterium freudenreichii subsp. freudenreichii]	1.35456	0.0176275	1.31217	0.995603	E	N-acetyl-glutamate semialdehyde dehydrogenase	0.437821	1.75381	UNCHANGED
emb|CDP47873.1|	Inosine-5-monophosphate dehydrogenase (IMP dehydrogenase) (IMPDH) (IMPD) / GMP reductase) [Propionibacterium freudenreichii subsp. freudenreichii]	1.35238	5.27427e-07	1.03638	0.995603	F	Catalyzes the conversion of inosine 5'-phosphate (IMP) to xanthosine 5'-phosphate (XMP), the first committed and rate- limiting step in the de novo synthesis of guanine nucleotides, and therefore plays an important role in the regulation of cell growth (By similarity)	0.435498	6.27784	UNCHANGED
emb|CDP49795.1|	Thioredoxin [Propionibacterium freudenreichii subsp. freudenreichii]	0.974807	0.699276	0.888889	0.995603	O	Thioredoxin	-0.0368113	0.155352	UNCHANGED
emb|CDP47759.1|	Methylmalonyl-CoA mutase large subunit (Methylmalonyl-CoA mutase alpha subunit) (MCM-alpha) (MUTB-(R)-2-Methyl-3-oxopropanoyl-CoA CoA-carbonylmutase) [Propionibacterium freudenreichii subsp. freudenreichii]	1.34961	9.44453e-07	1.04806	0.995603	I	Methylmalonyl-CoA mutase	0.432539	6.02482	UNCHANGED
emb|CDP47575.1|	Cysteine--tRNA ligase [Propionibacterium freudenreichii subsp. freudenreichii]	1.34899	0.00125603	0.977778	0.995603	J	Catalyzes the ATP-dependent condensation of GlcN-Ins and L-cysteine to form L-Cys-GlcN-Ins (By similarity)	0.431881	2.901	UNCHANGED
emb|CDP49156.1|	Serine 3-dehydrogenase [Propionibacterium freudenreichii subsp. freudenreichii]	1.34772	0.00173363	1.01818	0.995603	L	Dehydrogenase	0.430519	2.76104	UNCHANGED
emb|CDP49667.1|	Hypothetical protein PFCIRM129_01445 [Propionibacterium freudenreichii subsp. freudenreichii]	1.34638	6.53856e-06	1.02844	0.995603	S	conserved protein UCP033563	0.429087	5.18452	UNCHANGED
emb|CDP48606.1|	Elongation factor P [Propionibacterium freudenreichii subsp. freudenreichii]	1.34516	7.54184e-05	1.02697	0.995603	J	Involved in peptide bond synthesis. Stimulates efficient translation and peptide-bond synthesis on native or reconstituted 70S ribosomes in vitro. Probably functions indirectly by altering the affinity of the ribosome for aminoacyl-tRNA, thus increasing their reactivity as acceptors for peptidyl transferase (By similarity)	0.427775	4.12252	UNCHANGED
emb|CDP49092.1|	Dihydrolipoyl dehydrogenase (E3 component of alpha keto acid dehydrogenase complexes) (Dihydrolipoamide dehydrogenase) [Propionibacterium freudenreichii subsp. freudenreichii]	1.34223	4.26391e-08	1.10138	0.995603	C	dihydrolipoyl dehydrogenase	0.424629	7.37019	UNCHANGED
emb|CDP49429.1|	Methyltransferase [Propionibacterium freudenreichii subsp. freudenreichii]	1.34047	0.000218345	0.962092	0.995603	S	O-Methyltransferase	0.422743	3.66086	UNCHANGED
emb|CDP48749.1|	LexA repressor, Peptidase S24, SOS regulatory protein dinR [Propionibacterium freudenreichii subsp. freudenreichii]	1.33564	0.0209507	1.14286	0.995603	L	Represses a number of genes involved in the response to DNA damage (SOS response), including recA and lexA. In the presence of single-stranded DNA, RecA interacts with LexA causing an autocatalytic cleavage which disrupts the DNA-binding part of LexA, leading to derepression of the SOS regulon and eventually DNA repair (By similarity)	0.417529	1.6788	UNCHANGED
emb|CDP47756.1|	CbiF Precorrin-4 C11-methyltransferase [Propionibacterium freudenreichii subsp. freudenreichii]	1.33519	0.000150896	1.16776	0.995603	H	precorrin-4 C(11)-methyltransferase	0.417047	3.82132	UNCHANGED
emb|CDP48565.1|	Transcriptional regulator PadR family [Propionibacterium freudenreichii subsp. freudenreichii]	1.32594	0.0308644	NA	NA	K	PadR family Transcriptional regulator	0.407011	1.51054	UNCHANGED
emb|CDP47855.1|	GMP synthase [glutamine-hydrolyzing] (Glutamine amidotransferase) (GMP synthetase) [Propionibacterium freudenreichii subsp. freudenreichii]	1.3258	0.00268114	1.0991	0.995603	F	Catalyzes the synthesis of GMP from XMP (By similarity)	0.40686	2.57168	UNCHANGED
emb|CDP49101.1|	Probable dipeptidase pepE [Propionibacterium freudenreichii subsp. freudenreichii]	1.32384	0.101193	1.5	0.995603	E	peptidase, M24	0.40473	0.994851	UNCHANGED
emb|CDP48381.1|	Hypothetical protein PFCIRM129_02900 [Propionibacterium freudenreichii subsp. freudenreichii]	1.32064	0.000178335	1.07513	0.995603	S	Uncharacterised conserved protein (DUF2342)	0.401242	3.74876	UNCHANGED
emb|CDP48088.1|	Hypothetical protein PFCIRM129_09095 [Propionibacterium freudenreichii subsp. freudenreichii]	1.31705	2.74563e-05	1.21212	0.775964			0.397311	4.56136	UNCHANGED
emb|CDP49457.1|	Glycerophosphoryl diester phosphodiesterase [Propionibacterium freudenreichii subsp. freudenreichii]	1.31484	0.000174856	1.02034	0.995603	C	Glycerophosphoryl diester phosphodiesterase family	0.394891	3.75732	UNCHANGED
emb|CDP49373.1|	Protein mraZ [Propionibacterium freudenreichii subsp. freudenreichii]	1.31219	0.00112913	1.03226	0.995603	S	Cell division protein mraZ	0.39198	2.94726	UNCHANGED
emb|CDP48400.1|	Predicted metal-dependent phosphoesterase [Propionibacterium freudenreichii subsp. freudenreichii]	1.30955	0.00322543	1.11605	0.995603	S	PHP domain protein	0.389067	2.49141	UNCHANGED
emb|CDP49048.1|	Thioredoxine [Propionibacterium freudenreichii subsp. freudenreichii]	0.957636	0.617035	1.02857	0.995603	O	Thioredoxin	-0.0624503	0.20969	UNCHANGED
emb|CDP48754.1|	2-methylthioadenine synthetase MiaB protein [Propionibacterium freudenreichii subsp. freudenreichii]	1.30348	0.000243601	1.00483	0.995603	J	Catalyzes the methylthiolation of N6- (dimethylallyl)adenosine (i(6)A), leading to the formation of 2- methylthio-N6-(dimethylallyl)adenosine (ms(2)i(6)A) at position 37 in tRNAs that read codons beginning with uridine (By similarity)	0.382368	3.61332	UNCHANGED
emb|CDP48063.1|	NADH-flavin reductase [Propionibacterium freudenreichii subsp. freudenreichii]	1.29893	0.00368823	1.05185	0.995603	S	NAD dependent epimerase/dehydratase family	0.377319	2.43318	UNCHANGED
emb|CDP48796.1|	Cobalamin adenosyltransferase [Propionibacterium freudenreichii subsp. freudenreichii]	1.29716	8.06638e-07	1.00703	0.995603	S	adenosyltransferase	0.375357	6.09332	UNCHANGED
emb|CDP48562.1|	polar amino acid ABC transporter, binding protein [Propionibacterium freudenreichii subsp. freudenreichii]	1.29482	0.00179275	1.07744	0.995603	E	ABC transporter substrate-binding protein	0.372748	2.74648	UNCHANGED
emb|CDP48383.1|	Hypothetical protein PFCIRM129_02910 [Propionibacterium freudenreichii subsp. freudenreichii]	1.28859	0.00545656	0.972222	0.995603			0.36579	2.26308	UNCHANGED
emb|CDP49540.1|	Hypothetical protein PFCIRM129_00415 [Propionibacterium freudenreichii subsp. freudenreichii]	1.28857	0.101731	NA	NA	S	Peptidyl-tRNA hydrolase PTH2	0.365772	0.992546	UNCHANGED
emb|CDP47866.1|	Serine acetyltransferase [Propionibacterium freudenreichii subsp. freudenreichii]	1.28812	0.00422164	NA	NA	E	serine acetyltransferase	0.365269	2.37452	UNCHANGED
emb|CDP49430.1|	Glucose-1-phosphate adenylyltransferase (ADP-glucose synthase) (ADP-glucose pyrophosphorylase) (ADPGlc PPase) [Propionibacterium freudenreichii subsp. freudenreichii]	1.28685	0.00226703	1.47425	0.00345441	G	Catalyzes the synthesis of ADP-glucose, a sugar donor used in elongation reactions on alpha-glucans (By similarity)	0.363844	2.64454	UNCHANGED
emb|CDP49167.1|	Protoporphyrinogen oxidase (PPO) HemY [Propionibacterium freudenreichii subsp. freudenreichii]	1.28649	0.00258892	0.774194	0.995603	H	protoporphyrinogen oxidase	0.363435	2.58688	UNCHANGED
emb|CDP49387.1|	1-acylglycerol-3-phosphate O-acyltransferase [Propionibacterium freudenreichii subsp. freudenreichii]	1.28625	0.00718887	1.03401	0.995603	I	Acyltransferase	0.36317	2.14334	UNCHANGED
emb|CDP49368.1|	UDP-N-acetylmuramoyl-tripeptide--D-alanyl-D-alanine ligase (UDP-MurNAc-pentapeptide synthetase) (D-alanyl-D-alanine-adding enzyme) [Propionibacterium freudenreichii subsp. freudenreichii]	1.2806	0.00549332	1.03461	0.995603	M	Involved in cell wall formation. Catalyzes the final step in the synthesis of UDP-N-acetylmuramoyl-pentapeptide the precursor of murein (By similarity)	0.356817	2.26016	UNCHANGED
emb|CDP48531.1|	DTDP-glucose 4,6-dehydratase [Propionibacterium freudenreichii subsp. freudenreichii]	1.27867	0.0996769	NA	NA	M	dtdp-glucose 4,6-dehydratase	0.354639	1.00141	UNCHANGED
emb|CDP47720.1|	6-phosphogluconate dehydrogenase,decarboxylating [Propionibacterium freudenreichii subsp. freudenreichii]	1.27755	0.00580426	1.08093	0.995603	G	Catalyzes the oxidative decarboxylation of 6- phosphogluconate to ribulose 5-phosphate and CO(2), with concomitant reduction of NADP to NADPH (By similarity)	0.353385	2.23625	UNCHANGED
emb|CDP49392.1|	Hypothetical protein PFCIRM129_11635 [Propionibacterium freudenreichii subsp. freudenreichii]	1.27405	0.00155407	1.04398	0.995603	J	30s ribosomal protein s16	0.349418	2.80853	UNCHANGED
emb|CDP49846.1|	NADH dehydrogenase [Propionibacterium freudenreichii subsp. freudenreichii]	1.26926	0.00370379	NA	NA	C	The transhydrogenation between NADH and NADP is coupled to respiration and ATP hydrolysis and functions as a proton pump across the membrane (By similarity)	0.343983	2.43135	UNCHANGED
emb|CDP48199.1|	DeoR-family transcriptional regulator [Propionibacterium freudenreichii subsp. freudenreichii]	1.26575	0.000307716	1.03704	0.995603	K	Transcriptional regulator	0.339989	3.51185	UNCHANGED
emb|CDP49055.1|	Cold shock protein CspB [Propionibacterium freudenreichii subsp. freudenreichii]	1.26531	0.00135422	1.04308	0.995603	K	Cold shock protein	0.339486	2.86831	UNCHANGED
emb|CDP49326.1|	Phosphoglycerate kinase [Propionibacterium freudenreichii subsp. freudenreichii]	1.26376	4.61631e-05	1.04238	0.995603	G	phosphoglycerate kinase	0.337718	4.33571	UNCHANGED
emb|CDP47826.1|	Methionyl-tRNA synthetase (Methionine--tRNA ligase) (MetRS) [Propionibacterium freudenreichii subsp. freudenreichii]	1.26371	0.0776555	1.19658	0.995603	J	Is required not only for elongation of protein synthesis but also for the initiation of all mRNA translation through initiator tRNA(fMet) aminoacylation (By similarity)	0.337661	1.10983	UNCHANGED
emb|CDP47884.1|	Phosphoribosyltransferase/nitroreductase (fusion gene) (Nicotinate-nucleotide-dimethylbenzimidazole phosphoribosyltransferase) [Propionibacterium freudenreichii subsp. freudenreichii]	1.26262	0.000126006	1.07325	0.995603	H	Catalyzes the synthesis of alpha-ribazole-5'-phosphate from nicotinate mononucleotide (NAMN) and 5,6- dimethylbenzimidazole (DMB) (By similarity)	0.336421	3.89961	UNCHANGED
emb|CDP49750.1|	Pyridine nucleotide-disulphide oxidoreductase [Propionibacterium freudenreichii subsp. freudenreichii]	1.26053	0.000634711	1.00611	0.995603	C	dihydrolipoyl dehydrogenase	0.334035	3.19742	UNCHANGED
emb|CDP48564.1|	polar amino acid ABC transporter, ATP binding component [Propionibacterium freudenreichii subsp. freudenreichii]	1.26044	0.0508095	0.996337	0.995603	E	ABC transporter, ATP-binding protein	0.333926	1.29405	UNCHANGED
emb|CDP49520.1|	Peroxidase [Propionibacterium freudenreichii subsp. freudenreichii]	1.26023	4.28103e-05	1.13345	0.995603	P	Dyp-type peroxidase	0.333689	4.36845	UNCHANGED
emb|CDP49054.1|	Hypothetical protein PFCIRM129_06500 [Propionibacterium freudenreichii subsp. freudenreichii]	1.25881	0.00248701	1.09524	0.995603	S	Protein of unknown function (DUF3027)	0.332065	2.60432	UNCHANGED
emb|CDP49159.1|	Methylmalonyl-CoA carboxytransferase 12S subunit (Transcarboxylase 12S subunit). 610 bp [Propionibacterium freudenreichii subsp. freudenreichii]	1.25783	9.79001e-06	1.03159	0.995603	I	Methylmalonyl-CoA carboxyltransferase 12S subunit	0.33094	5.00922	UNCHANGED
emb|CDP48623.1|	Protein-export membrane protein secD [Propionibacterium freudenreichii subsp. freudenreichii]	1.25647	0.000163976	0.976321	0.995603	U	Part of the Sec protein translocase complex. Interacts with the SecYEG preprotein conducting channel. SecDF uses the proton motive force (PMF) to complete protein translocation after the ATP-dependent function of SecA (By similarity)	0.329379	3.78522	UNCHANGED
emb|CDP49742.1|	endonuclease [Propionibacterium freudenreichii subsp. freudenreichii]	1.25632	0.0119845	1.04348	0.995603	G	Xylose isomerase domain protein TIM barrel	0.329202	1.92138	UNCHANGED
emb|CDP49611.1|	Cell envelope-related transcriptional attenuator [Propionibacterium freudenreichii subsp. freudenreichii]	NA	NA	1.24444	0.995603	K	transcriptional attenuator	0.315502	0.00191375	UNCHANGED
emb|CDP48401.1|	Hypothetical protein PFCIRM129_03000 [Propionibacterium freudenreichii subsp. freudenreichii]	1.237	0.00221998	1.07366	0.995603	S	Protein of unknown function (DUF2505)	0.30685	2.65365	UNCHANGED
emb|CDP49175.1|	IolE (Myo-inositol catabolism IolAEprotein) (Inosose dehydratase) (2-keto-myo-inositol dehydratase) [Propionibacterium freudenreichii subsp. freudenreichii]	1.23599	0.116435	1.4359	0.995603	G	Inosose dehydratase	0.305673	0.933917	UNCHANGED
emb|CDP47895.1|	Phosphoglucosamine mutase [Propionibacterium freudenreichii subsp. freudenreichii]	1.23287	0.000138753	1.0719	0.995603	G	Catalyzes the conversion of glucosamine-6-phosphate to glucosamine-1-phosphate (By similarity)	0.302016	3.85776	UNCHANGED
emb|CDP48682.1|	Glycine dehydrogenase [decarboxylating] (Glycine decarboxylase) (Glycine cleavage system P-protein) [Propionibacterium freudenreichii subsp. freudenreichii]	1.23015	0.000243601	1.06981	0.995603	E	The glycine cleavage system catalyzes the degradation of glycine. The P protein binds the alpha-amino group of glycine through its pyridoxal phosphate cofactor	0.29883	3.61332	UNCHANGED
emb|CDP48533.1|	Glycosyltransferase, family 2 [Propionibacterium freudenreichii subsp. freudenreichii]	1.22909	0.000205368	1.12676	0.995603	M	Transferase	0.297594	3.68747	UNCHANGED
emb|CDP48521.1|	Glucose-1-phosphate thymidylyltransferase [Propionibacterium freudenreichii subsp. freudenreichii]	1.22854	0.0446489	NA	NA	M	Catalyzes the formation of dTDP-glucose, from dTTP and glucose 1-phosphate, as well as its pyrophosphorolysis (By similarity)	0.296947	1.35019	UNCHANGED
emb|CDP47728.1|	phosphoenolpyruvate-protein phosphoryltransferase PptE [Propionibacterium freudenreichii subsp. freudenreichii]	1.22469	0.0366769	0.960961	0.995603	G	dihydroxyacetone kinase, phosphotransfer subunit	0.29242	1.43561	UNCHANGED
emb|CDP48330.1|	Ornithine carbamoyltransferase [Propionibacterium freudenreichii subsp. freudenreichii]	1.22407	0.258866	1.01103	0.995603	E	ornithine carbamoyltransferase	0.291684	0.586925	UNCHANGED
emb|CDP49717.1|	Inorganic pyrophosphatase [Propionibacterium freudenreichii subsp. freudenreichii]	1.22377	0.00488966	1.1219	0.995603	C	pyrophosphate phospho-hydrolase	0.291332	2.31072	UNCHANGED
emb|CDP48203.1|	Pseudouridine synthase [Propionibacterium freudenreichii subsp. freudenreichii]	1.21696	6.27592e-05	1.02778	0.995603	J	pseudouridine synthase	0.283278	4.20232	UNCHANGED
emb|CDP47608.1|	Ribonuclease III [Propionibacterium freudenreichii subsp. freudenreichii]	1.21665	0.126917	1.02415	0.995603	K	Digests double-stranded RNA. Involved in the processing of primary rRNA transcript to yield the immediate precursors to the large and small rRNAs (23S and 16S). Also processes some mRNAs, and tRNAs when they are encoded in the rRNA operon (By similarity)	0.282908	0.89648	UNCHANGED
emb|CDP48333.1|	Peptidase_E_like [Propionibacterium freudenreichii subsp. freudenreichii]	1.21552	0.00523123	1.04691	0.995603			0.281577	2.2814	UNCHANGED
emb|CDP47859.1|	binding protein of ribose ABC transporter [Propionibacterium freudenreichii subsp. freudenreichii]	1.21297	0.0381955	NA	NA	G	Periplasmic binding protein LacI transcriptional regulator	0.278539	1.41799	UNCHANGED
emb|CDP49573.1|	Arginyl-tRNA synthetase (Arginine--tRNA ligase) (ArgRS) [Propionibacterium freudenreichii subsp. freudenreichii]	1.2118	0.00255841	1.16959	0.995603	J	Arginyl-tRNA synthetase	0.277152	2.59203	UNCHANGED
emb|CDP49369.1|	UDP-N-acetylmuramoylalanyl-D-glutamate--2,6-diaminopimelate ligase (UDP-N-acetylmuramyl-tripeptide synthetase) (Meso-diaminopimelate-adding enzyme) (UDP-MurNAc-tripeptide synthetase) [Propionibacterium freudenreichii subsp. freudenreichii]	1.21097	0.0195066	0.985859	0.995603	M	acid to the nucleotide precursor UDP-N-acetylmuramoyl-L-alanyl-D-glutamate (UMAG) in the biosynthesis of bacterial cell-wall peptidoglycan (By similarity)	0.276166	1.70982	UNCHANGED
emb|CDP48003.1|	NADH-quinone oxidoreductase chain E [Propionibacterium freudenreichii subsp. freudenreichii]	1.21029	0.0083408	1.07087	0.995603	C	subunit e	0.275355	2.07879	UNCHANGED
emb|CDP49230.1|	Phosphatidylethanolamine-binding protein [Propionibacterium freudenreichii subsp. freudenreichii]	1.20556	0.00394043	1.21212	0.995603	S	phospholipid-binding protein	0.269703	2.40446	UNCHANGED
emb|CDP47612.1|	Hypothetical protein PFCIRM129_00300 [Propionibacterium freudenreichii subsp. freudenreichii]	1.2049	0.00540775	1.0184	0.995603	S	pyridoxamine 5-phosphate	0.268913	2.26698	UNCHANGED
emb|CDP48591.1|	Aminopeptidase C (Bleomycin hydrolase) [Propionibacterium freudenreichii subsp. freudenreichii]	1.20278	0.00176756	1.03704	0.995603	E	Aminopeptidase C	0.266369	2.75263	UNCHANGED
emb|CDP47762.1|	Dihydrofolate reductase [Propionibacterium freudenreichii subsp. freudenreichii]	1.18994	0.00213307	0.987654	0.995603	H	Dihydrofolate reductase	0.250887	2.671	UNCHANGED
emb|CDP48803.1|	ATP synthase delta chain [Propionibacterium freudenreichii subsp. freudenreichii]	1.18764	0.00049674	1.10145	0.995603	C	F(1)F(0) ATP synthase produces ATP from ADP in the presence of a proton or sodium gradient. F-type ATPases consist of two structural domains, F(1) containing the extramembraneous catalytic core and F(0) containing the membrane proton channel, linked together by a central stalk and a peripheral stalk. During catalysis, ATP synthesis in the catalytic domain of F(1) is coupled via a rotary mechanism…	0.248094	3.30387	UNCHANGED
emb|CDP49047.1|	Hypothetical protein PFCIRM129_06465 [Propionibacterium freudenreichii subsp. freudenreichii]	1.18611	0.00021136	1.26165	0.995603	NA	NA	0.246238	3.67498	UNCHANGED
emb|CDP49278.1|	4-hydroxy-3-methylbut-2-en-1-yl diphosphate synthase (1-hydroxy-2-methyl-2-(E)-butenyl 4-diphosphate synthase) [Propionibacterium freudenreichii subsp. freudenreichii]	1.18445	2.43966e-05	1.14286	0.995603	I	Converts 2C-methyl-D-erythritol 2,4-cyclodiphosphate (ME-2,4cPP) into 1-hydroxy-2-methyl-2-(E)-butenyl 4-diphosphate (By similarity)	0.244214	4.61267	UNCHANGED
emb|CDP49697.1|	Protein of unknown function [Propionibacterium freudenreichii subsp. freudenreichii]	1.18274	0.184	NA	NA	C	reductase	0.24213	0.735183	UNCHANGED
emb|CDP49822.1|	Molybdenum cofactor biosynthesis protein [Propionibacterium freudenreichii subsp. freudenreichii]	1.18157	0.0195883	NA	NA	H	Molybdenum cofactor synthesis domain protein	0.240709	1.708	UNCHANGED
emb|CDP49086.1|	dolichyl-phosphate beta-D-mannosyltransferase [Propionibacterium freudenreichii subsp. freudenreichii]	1.16916	0.010097	1.00038	0.996245	M	glycosyl transferase	0.225471	1.99581	UNCHANGED
emb|CDP48832.1|	L-arabinose utilization protein [Propionibacterium freudenreichii subsp. freudenreichii]	NA	NA	1.16667	0.995603	C	L-arabinose utilization protein, glycerol dehydrogenase	0.222392	0.00191375	UNCHANGED
emb|CDP49020.1|	Chaperone protein dnaJ 1 (DnaJ1 protein) (Heat shock protein 40 1) [Propionibacterium freudenreichii subsp. freudenreichii]	0.945535	0.392447	0.940741	0.995603	O	Chaperone DnaJ domain protein	-0.0807978	0.406219	UNCHANGED
emb|CDP47615.1|	Beta-lactamase-like:RNA-metabolising metallo-beta-lactamase [Propionibacterium freudenreichii subsp. freudenreichii]	1.16149	0.0422434	1.03704	0.995603	S	metallo-beta-lactamase	0.215979	1.37424	UNCHANGED
emb|CDP47699.1|	Valyl-tRNA synthetase (Valine--tRNA ligase) (ValRS) [Propionibacterium freudenreichii subsp. freudenreichii]	1.15908	0.119603	1.09162	0.995603	J	amino acids such as threonine, to avoid such errors, it has a posttransfer editing activity that hydrolyzes mischarged Thr-tRNA(Val) in a tRNA-dependent manner (By similarity)	0.212986	0.922258	UNCHANGED
emb|CDP47719.1|	Aminopeptidase N, Lysyl aminopeptidase [Propionibacterium freudenreichii subsp. freudenreichii]	1.15824	0.000518157	1.0954	0.995603	E	aminopeptidase N	0.211928	3.28554	UNCHANGED
emb|CDP48374.1|	acetyltransferase [Propionibacterium freudenreichii subsp. freudenreichii]	1.1581	0.00862636	1.01818	0.995603	S	acetyltransferase	0.211762	2.06417	UNCHANGED
emb|CDP49166.1|	Ferrochelatase (Protoheme ferro-lyase)(Heme synthetase) [Propionibacterium freudenreichii subsp. freudenreichii]	1.15228	0.2009	0.969697	0.995603	H	Catalyzes the ferrous insertion into protoporphyrin IX (By similarity)	0.204493	0.697019	UNCHANGED
emb|CDP49838.1|	Sulfite reductase [ferredoxin] [Propionibacterium freudenreichii subsp. freudenreichii]	1.1461	0.00255713	1.10222	0.995603	C	Sulfite reductase	0.196739	2.59225	UNCHANGED
emb|CDP49099.1|	PTS system, mannose/fructose/sorbose family, IIA component subfamily [Propionibacterium freudenreichii subsp. freudenreichii]	1.14345	0.0141519	1.30719	0.995603	G	IIa component	0.193395	1.84918	UNCHANGED
emb|CDP48250.1|	Protein of unknown function [Propionibacterium freudenreichii subsp. freudenreichii]	1.14335	0.248148	1.6	0.718675	V	Type II restriction	0.193266	0.605289	UNCHANGED
emb|CDP48659.1|	pyrophosphate phosphofructokinase [Propionibacterium freudenreichii subsp. freudenreichii]	1.14324	0.0259085	1.03704	0.995603	G	diphosphate--fructose-6-phosphate 1-phosphotransferase (EC 2.7.1.90)	0.19313	1.58656	UNCHANGED
emb|CDP48211.1|	DNA repair protein [Propionibacterium freudenreichii subsp. freudenreichii]	1.1423	0.0340746	NA	NA	L	May be involved in recombinational repair of damaged DNA (By similarity)	0.191944	1.46757	UNCHANGED
emb|CDP47894.1|	Pantothenate kinase (Pantothenic acid kinase) [Propionibacterium freudenreichii subsp. freudenreichii]	1.13566	0.0752668	1.03226	0.995603	H	pantothenate kinase activity	0.183535	1.1234	UNCHANGED
emb|CDP48485.1|	DNA gyrase subunit B [Propionibacterium freudenreichii subsp. freudenreichii]	1.13553	0.255306	1.06667	0.995603	L	DNA gyrase negatively supercoils closed circular double- stranded DNA in an ATP-dependent manner and also catalyzes the interconversion of other topological isomers of double-stranded DNA rings, including catenanes and knotted rings (By similarity)	0.18336	0.592939	UNCHANGED
emb|CDP49265.1|	Polyribonucleotide nucleotidyltransferase (Polynucleotide phosphorylase) (PNPase) (Guanosine pentaphosphate synthetase) [Propionibacterium freudenreichii subsp. freudenreichii]	1.13547	0.00318124	1.04313	0.995603	J	Involved in mRNA degradation. Hydrolyzes single-stranded polyribonucleotides processively in the 3'- to 5'-direction (By similarity)	0.183284	2.4974	UNCHANGED
emb|CDP49726.1|	Dihydroneopterin aldolase [Propionibacterium freudenreichii subsp. freudenreichii]	1.13508	0.0261163	1.19149	0.995603	H	dihydroneopterin aldolase	0.182797	1.58309	UNCHANGED
emb|CDP47998.1|	NADH-quinone oxidoreductase chain J (NADH dehydrogenase I, chain J) [Propionibacterium freudenreichii subsp. freudenreichii]	1.13238	0.0442144	1.08738	0.995603	C	NADH dehydrogenase subunit j	0.179355	1.35444	UNCHANGED
emb|CDP48396.1|	Hypothetical protein PFCIRM129_02975 [Propionibacterium freudenreichii subsp. freudenreichii]	1.12904	0.071196	1.08283	0.995603			0.175092	1.14754	UNCHANGED
emb|CDP48574.1|	Pyridine nucleotide-disulphide oxidoreductase [Propionibacterium freudenreichii subsp. freudenreichii]	1.12715	0.0570594	0.986784	0.995603	C	pyridine nucleotide-disulfide oxidoreductase	0.172676	1.24367	UNCHANGED
emb|CDP47591.1|	50S ribosomal protein L19 [Propionibacterium freudenreichii subsp. freudenreichii]	1.12665	0.0267598	1.05636	0.995603	J	This protein is located at the 30S-50S ribosomal subunit interface and may play a role in the structure and function of the aminoacyl-tRNA binding site (By similarity)	0.172045	1.57252	UNCHANGED
emb|CDP49602.1|	ATP binding protein of ABC transporter [Propionibacterium freudenreichii subsp. freudenreichii]	1.12524	0.190692	1.14905	0.995603	V	abc transporter	0.170234	0.719668	UNCHANGED
emb|CDP48781.1|	Alpha-glucan phosphorylase [Propionibacterium freudenreichii subsp. freudenreichii]	1.12301	0.674749	1.06782	0.995603	G	Phosphorylase is an important allosteric enzyme in carbohydrate metabolism. Enzymes from different sources differ in their regulatory mechanisms and in their natural substrates. However, all known phosphorylases share catalytic and structural properties (By similarity)	0.167367	0.170858	UNCHANGED
emb|CDP49439.1|	aminotransferase [Propionibacterium freudenreichii subsp. freudenreichii]	1.11481	0.570125	1.00483	0.995603	E	Aminotransferase	0.156803	0.24403	UNCHANGED
emb|CDP47812.1|	Acetyl-CoA carboxylase [Propionibacterium freudenreichii subsp. freudenreichii]	1.11355	0.00275182	1.01089	0.995603	I	carboxylase	0.15517	2.56038	UNCHANGED
emb|CDP48823.1|	Transcriptional Regulator, GntR family protein [Propionibacterium freudenreichii subsp. freudenreichii]	1.11085	0.242961	0.814815	0.995603	K	gntR family transcriptional regulator	0.151667	0.614464	UNCHANGED
emb|CDP47695.1|	Nucleoside-diphosphate kinase [Propionibacterium freudenreichii subsp. freudenreichii]	1.11009	0.401313	1.05051	0.995603	F	Major role in the synthesis of nucleoside triphosphates other than ATP. The ATP gamma phosphate is transferred to the NDP beta phosphate via a ping-pong mechanism, using a phosphorylated active-site intermediate (By similarity)	0.150675	0.396516	UNCHANGED
emb|CDP47989.1|	Thiamine pyrophosphate (TPP family) [Propionibacterium freudenreichii subsp. freudenreichii]	1.10937	0.208455	0.888889	0.995603	C	oxidoreductase, subunit beta	0.149734	0.680988	UNCHANGED
emb|CDP48241.1|	Hypothetical protein PFCIRM129_10925 [Propionibacterium freudenreichii subsp. freudenreichii]	1.10581	0.752713	0.854701	0.995603			0.145106	0.12337	UNCHANGED
emb|CDP48875.1|	Chromosome partitioning protein [Propionibacterium freudenreichii subsp. freudenreichii]	1.10356	0.276779	1.03704	0.995603	D	chromosome partitioning protein	0.142162	0.557866	UNCHANGED
emb|CDP47796.1|	transcriptional regulator TetR family [Propionibacterium freudenreichii subsp. freudenreichii]	1.10307	0.678464	1.09804	0.995603	K	Transcriptional regulator	0.141531	0.168473	UNCHANGED
emb|CDP48089.1|	dihydrolipoyllysine-residue (2-methylpropanoyl)transferase. Lipoamide acyltransferase component of branched-chain alpha-keto acid dehydrogenase complex (E2) (Dihydrolipoamide branched chain transacylase) [Propionibacterium freudenreichii subsp. freudenreichii]	1.10212	0.162713	1.04575	0.995603	C	Dehydrogenase	0.14028	0.788578	UNCHANGED
emb|CDP49579.1|	Electron transfer flavoprotein, carnitine metabolism (FixB protein) [Propionibacterium freudenreichii subsp. freudenreichii]	1.10197	0.240507	0.854031	0.995603	C	Electron transfer flavoprotein	0.14008	0.618872	UNCHANGED
emb|CDP49831.1|	L-aspartate oxidase (LASPO) (Quinolinate synthetase B) [Propionibacterium freudenreichii subsp. freudenreichii]	1.09711	0.135752	1.08724	0.995603	H	L-aspartate oxidase	0.133706	0.867253	UNCHANGED
emb|CDP48433.1|	Acyl carrier protein (ACP) [Propionibacterium freudenreichii subsp. freudenreichii]	1.08998	0.653583	1.10222	0.995603	I	Carrier of the growing fatty acid chain in fatty acid biosynthesis (By similarity)	0.124302	0.184699	UNCHANGED
emb|CDP47837.1|	Malate dehydrogenase [Propionibacterium freudenreichii subsp. freudenreichii]	1.08796	0.0953934	0.974174	0.995603	C	Catalyzes the reversible oxidation of malate to oxaloacetate (By similarity)	0.121632	1.02048	UNCHANGED
emb|CDP49421.1|	Xaa-Pro aminopeptidase I [Propionibacterium freudenreichii subsp. freudenreichii]	1.08762	0.0776555	0.956829	0.995603	E	Xaa-Pro aminopeptidase	0.121173	1.10983	UNCHANGED
emb|CDP47709.1|	Trigger factor (TF) [Propionibacterium freudenreichii subsp. freudenreichii]	0.929689	0.225601	0.984615	0.995603	O	Involved in protein export. Acts as a chaperone by maintaining the newly synthesized protein in an open conformation	-0.10518	0.64666	UNCHANGED
emb|CDP47725.1|	oxidoreductase [Propionibacterium freudenreichii subsp. freudenreichii]	1.08617	0.219687	1.06968	0.995603	C	FAD linked oxidase domain protein	0.11925	0.658195	UNCHANGED
emb|CDP47993.1|	Heptaprenyl diphosphate synthase component II [Propionibacterium freudenreichii subsp. freudenreichii]	1.08533	0.27858	1.19658	0.995603	H	diphosphate synthase	0.118137	0.555049	UNCHANGED
emb|CDP48429.1|	Aspartate transaminase (Aminotransferase) [Propionibacterium freudenreichii subsp. freudenreichii]	1.08449	0.173622	1.00741	0.995603	E	Aromatic amino acid aminotransferase	0.117022	0.760396	UNCHANGED
emb|CDP49294.1|	restriction system protein [Propionibacterium freudenreichii subsp. freudenreichii]	1.08441	0.352951	1.00585	0.995603	V	Restriction system protein	0.116916	0.452286	UNCHANGED
emb|CDP49352.1|	two-component system response regulator [Propionibacterium freudenreichii subsp. freudenreichii]	1.08122	0.194681	1.02479	0.995603	T	response regulator	0.112659	0.710676	UNCHANGED
emb|CDP48266.1|	Protein of unknown function [Propionibacterium freudenreichii subsp. freudenreichii]	1.0809	0.146878	1.04575	0.995603	V	ABC, transporter	0.112231	0.833043	UNCHANGED
emb|CDP48332.1|	Low molecular weight protein-tyrosine-phosphatase (protein-tyrosine-phosphatase) [Propionibacterium freudenreichii subsp. freudenreichii]	1.07832	0.733382	NA	NA	T	protein tyrosine phosphatase	0.108792	0.13467	UNCHANGED
emb|CDP48811.1|	Methylase [Propionibacterium freudenreichii subsp. freudenreichii]	1.07801	0.999961	NA	NA	J	Methylates the class 1 translation termination release factors RF1 PrfA and RF2 PrfB on the glutamine residue of the universally conserved GGQ motif (By similarity)	0.108366	1.68919e-05	UNCHANGED
emb|CDP47916.1|	DNA-directed RNA polymerase alpha chain (RNAP alpha subunit) (Transcriptase alpha chain) (RNA polymerase subunit alpha) [Propionibacterium freudenreichii subsp. freudenreichii]	1.07539	0.12638	1.03123	0.995603	K	DNA-dependent RNA polymerase catalyzes the transcription of DNA into RNA using the four ribonucleoside triphosphates as substrates (By similarity)	0.104867	0.898321	UNCHANGED
emb|CDP49127.1|	Phosphomannose isomerase [Propionibacterium freudenreichii subsp. freudenreichii]	1.07145	0.613565	1.02357	0.995603	G	mannose-6-phosphate isomerase	0.0995677	0.212139	UNCHANGED
emb|CDP48948.1|	Hypothetical membrane protein [Propionibacterium freudenreichii subsp. freudenreichii]	1.07027	0.450568	1.26984	0.913342	S	DoxX Family	0.0979688	0.346239	UNCHANGED
emb|CDP48352.1|	2-oxoglutarate dehydrogenase, E1 and E2 components [Propionibacterium freudenreichii subsp. freudenreichii]	1.06881	0.248148	1.20354	0.882072	C	2-oxoglutarate dehydrogenase, E1	0.0960015	0.605289	UNCHANGED
emb|CDP48424.1|	Heat shock protein 20 2 (20 kDa chaperone 2) [Propionibacterium freudenreichii subsp. freudenreichii]	0.908664	0.0593964	0.956908	0.995603	O	Hsp20/alpha crystallin family	-0.138181	1.22624	UNCHANGED
emb|CDP49361.1|	Cell division protein FtsZ [Propionibacterium freudenreichii subsp. freudenreichii]	1.06795	0.173012	0.986329	0.995603	D	Essential cell division protein that forms a contractile ring structure (Z ring) at the future cell division site. The regulation of the ring assembly controls the timing and the location of cell division. One of the functions of the FtsZ ring is to recruit other cell division proteins to the septum to produce a new cell wall between the dividing cells. Binds GTP and shows GTPase activity (By sim…	0.09485	0.761923	UNCHANGED
emb|CDP47741.1|	UvrA, Excinuclease ATPase subunit [Propionibacterium freudenreichii subsp. freudenreichii]	NA	NA	1.06667	0.995603	L	The UvrABC repair system catalyzes the recognition and processing of DNA lesions. UvrA is an ATPase and a DNA-binding protein. A damage recognition complex composed of 2 UvrA and 2 UvrB subunits scans DNA for abnormalities. When the presence of a lesion has been verified by UvrB, the UvrA molecules dissociate (By similarity)	0.0931094	0.00191375	UNCHANGED
emb|CDP47724.1|	Transcriptional regulator, MarR family [Propionibacterium freudenreichii subsp. freudenreichii]	1.06369	0.0870113	NA	NA	K	Transcriptional regulator	0.0890819	1.06042	UNCHANGED
emb|CDP47652.1|	Hypothetical protein PFCIRM129_06660 [Propionibacterium freudenreichii subsp. freudenreichii]	1.06254	0.828085	0.790123	0.775964			0.0875142	0.0819248	UNCHANGED
emb|CDP48620.1|	GTP pyrophosphokinase [Propionibacterium freudenreichii subsp. freudenreichii]	1.05733	0.67382	0.888889	0.995603	F	In eubacteria ppGpp (guanosine 3'-diphosphate 5-' diphosphate) is a mediator of the stringent response that coordinates a variety of cellular activities in response to changes in nutritional abundance (By similarity)	0.0804253	0.171456	UNCHANGED
emb|CDP47982.1|	Alkyl hydroperoxide reductase subunit F [Propionibacterium freudenreichii subsp. freudenreichii]	0.90755	0.0626163	0.924444	0.995603	O	alkyl hydroperoxide reductase	-0.139952	1.20331	UNCHANGED
emb|CDP47760.1|	Kinase ArgK [Propionibacterium freudenreichii subsp. freudenreichii]	1.05193	0.177488	0.960477	0.995603	E	transport system atpase	0.0730437	0.750832	UNCHANGED
emb|CDP49168.1|	Fe-S oxidoreductase [Propionibacterium freudenreichii subsp. freudenreichii]	1.05065	0.729979	NA	NA	K	radical SAM domain protein	0.0712877	0.13669	UNCHANGED
emb|CDP48589.1|	methionine synthase (5-methyltetrahydrofolate:L-homocysteine S-methyltransferase) [Propionibacterium freudenreichii subsp. freudenreichii]	1.04979	0.749789	1.10345	0.995603	E	Methionine synthase	0.070099	0.125061	UNCHANGED
emb|CDP48441.1|	ATPases MoxR family [Propionibacterium freudenreichii subsp. freudenreichii]	1.04884	0.950483	1.15226	0.995603	S	Atpase associated with various cellular activities aaa_3	0.0687989	0.0220559	UNCHANGED
emb|CDP49189.1|	Fructose-bisphosphate aldolase class II [Propionibacterium freudenreichii subsp. freudenreichii]	1.04823	0.168822	0.995928	0.995603	G	fructose-bisphosphate aldolase	0.067961	0.772571	UNCHANGED
emb|CDP48786.1|	1,4-alpha-glucan branching enzyme (Glycogen branching enzyme) (BE) (1,4-alpha-D-glucan:1,4-alpha-D-glucan 6-glucosyl-transferase) [Propionibacterium freudenreichii subsp. freudenreichii]	1.04762	0.459743	1.14286	0.995603	G	Catalyzes the formation of the alpha-1,6-glucosidic linkages in glycogen by scission of a 1,4-alpha-linked oligosaccharide from growing alpha-1,4-glucan chains and the subsequent attachment of the oligosaccharide to the alpha-1,6 position (By similarity)	0.0671108	0.337485	UNCHANGED
emb|CDP49417.1|	Methionine aminopeptidase (MAP) (Peptidase M) [Propionibacterium freudenreichii subsp. freudenreichii]	1.04706	0.441074	0.960573	0.995603	J	Removes the N-terminal methionine from nascent proteins (By similarity)	0.0663504	0.355489	UNCHANGED
emb|CDP48434.1|	3-oxoacyl-[acyl-carrier-protein] synthase (Beta-ketoacyl-ACP synthase) [Propionibacterium freudenreichii subsp. freudenreichii]	1.04559	0.184183	1.16204	0.823419	I	Catalyzes the condensation reaction of fatty acid synthesis by the addition to an acyl acceptor of two carbons from malonyl-ACP (By similarity)	0.064314	0.734749	UNCHANGED
emb|CDP48192.1|	Protein of unknown function [Propionibacterium freudenreichii subsp. freudenreichii]	1.04384	0.356266	1.00741	0.995603	NA	NA	0.0618974	0.448225	UNCHANGED
emb|CDP47702.1|	Threonine synthase (O-phospho-L-homoserine phosphate-lyase (adding water;L-threonine-forming)) [Propionibacterium freudenreichii subsp. freudenreichii]	1.04236	0.388574	1.0728	0.995603	E	Threonine synthase	0.0598567	0.410527	UNCHANGED
emb|CDP47672.1|	Leucyl-tRNA synthetase (Leucine--tRNA ligase) (LeuRS) [Propionibacterium freudenreichii subsp. freudenreichii]	1.03988	0.356885	1.07937	0.995603	J	Leucyl-tRNA synthetase	0.0564213	0.447471	UNCHANGED
emb|CDP47682.1|	Gamma-glutamyl phosphate reductase (GPR) (Glutamate-5-semialdehyde dehydrogenase) (Glutamyl-gamma-semialdehyde dehydrogenase) (GSA dehydrogenase) [Propionibacterium freudenreichii subsp. freudenreichii]	1.03906	0.448486	1.06838	0.995603	E	Catalyzes the NADPH dependent reduction of L-gamma- glutamyl 5-phosphate into L-glutamate 5-semialdehyde and phosphate. The product spontaneously undergoes cyclization to form 1-pyrroline-5-carboxylate (By similarity)	0.0552836	0.348251	UNCHANGED
emb|CDP49428.1|	Dihydrodipicolinate synthase [Propionibacterium freudenreichii subsp. freudenreichii]	1.03836	0.406303	0.986667	0.995603	E	Catalyzes the condensation of (S)-aspartate-beta- semialdehyde (S)-ASA and pyruvate to 4-hydroxy- tetrahydrodipicolinate (HTPA) (By similarity)	0.0543096	0.39115	UNCHANGED
emb|CDP48779.1|	3-isopropylmalate dehydrogenase [Propionibacterium freudenreichii subsp. freudenreichii]	1.03835	0.912155	1.00483	0.995603	E	Catalyzes the oxidation of 3-carboxy-2-hydroxy-4- methylpentanoate (3-isopropylmalate) to 3-carboxy-4-methyl-2- oxopentanoate. The product decarboxylates to 4-methyl-2 oxopentanoate (By similarity)	0.0542982	0.0399315	UNCHANGED
emb|CDP48431.1|	Carboxylic ester hydrolase [Propionibacterium freudenreichii subsp. freudenreichii]	1.03564	0.426019	1.13208	0.995603	I	Malonyl coA-acyl carrier protein transacylase	0.0505291	0.370571	UNCHANGED
emb|CDP48687.1|	Glycine cleavage H-protein (lipoate-binding) [Propionibacterium freudenreichii subsp. freudenreichii]	1.03338	0.36243	0.980527	0.995603	E	The glycine cleavage system catalyzes the degradation of glycine. The H protein shuttles the methylamine group of glycine from the P protein to the T protein (By similarity)	0.0473716	0.440775	UNCHANGED
emb|CDP48064.1|	NADH-flavin reductase [Propionibacterium freudenreichii subsp. freudenreichii]	1.02976	0.543251	1.03319	0.995603	S	NAD dependent epimerase/dehydratase family	0.0423024	0.264999	UNCHANGED
emb|CDP49305.1|	ABC2 protein of ABC transporter (ART:REG) [Propionibacterium freudenreichii subsp. freudenreichii]	1.02974	0.502726	0.921212	0.995603	S	ABC transporter	0.0422762	0.298669	UNCHANGED
emb|CDP49526.1|	Beta-galactosidase (Lactase) LacZ [Propionibacterium freudenreichii subsp. freudenreichii]	1.02422	0.688584	1.36752	0.858618	G	beta-galactosidase	0.0345201	0.162043	UNCHANGED
emb|CDP48752.1|	Diaminopimelate epimerase [Propionibacterium freudenreichii subsp. freudenreichii]	1.02243	0.801401	NA	NA	E	Catalyzes the stereoinversion of LL-2,6- diaminoheptanedioate (L,L-DAP) to meso-diaminoheptanedioate (meso- DAP), a precursor of L-lysine and an essential component of the bacterial peptidoglycan (By similarity)	0.0319991	0.0961499	UNCHANGED
emb|CDP49194.1|	Orotate phosphoribosyltransferase (OPRT) (OPRTase) [Propionibacterium freudenreichii subsp. freudenreichii]	1.02003	0.847249	1.01695	0.995603	F	Catalyzes the transfer of a ribosyl phosphate group from 5-phosphoribose 1-diphosphate to orotate, leading to the formation of orotidine monophosphate (OMP) (By similarity)	0.0286101	0.0719887	UNCHANGED
emb|CDP47925.1|	Methionine aminopeptidase (MAP) (Peptidase M) [Propionibacterium freudenreichii subsp. freudenreichii]	1.01964	0.710724	1.44444	0.995603	J	Removes the N-terminal methionine from nascent proteins (By similarity)	0.0280585	0.148299	UNCHANGED
emb|CDP49154.1|	phosphoglycerate mutase [Propionibacterium freudenreichii subsp. freudenreichii]	1.01742	0.707228	0.993141	0.995603	G	Catalyzes the interconversion of 2-phosphoglycerate and 3-phosphoglycerate (By similarity)	0.024911	0.150441	UNCHANGED
emb|CDP48817.1|	2-dehydropantoate 2-reductase [Propionibacterium freudenreichii subsp. freudenreichii]	1.01385	0.824888	0.855967	0.995603	H	Catalyzes the NADPH-dependent reduction of ketopantoate into pantoic acid (By similarity)	0.0198504	0.0836049	UNCHANGED
emb|CDP48956.1|	Hypothetical protein PFCIRM129_05975 [Propionibacterium freudenreichii subsp. freudenreichii]	1.01186	0.980364	NA	NA	S	Protein of unknown function (DUF664)	0.017006	0.00861276	UNCHANGED
emb|CDP47639.1|	Hypothetical protein PFCIRM129_06595 [Propionibacterium freudenreichii subsp. freudenreichii]	1.00882	0.901538	1.08444	0.995603	S	Protein of unknown function, DUF488	0.0126711	0.045016	UNCHANGED
emb|CDP49423.1|	Citrate lyase beta chain (Citrase beta chain) (Citrate(Pro-3S)-lyase beta chain) [Propionibacterium freudenreichii subsp. freudenreichii]	1.00583	0.864577	1.00087	0.995603	G	Citrate lyase	0.00838246	0.0631965	UNCHANGED
emb|CDP48026.1|	Zinc-containing alcohol dehydrogenase superfamily [Propionibacterium freudenreichii subsp. freudenreichii]	1.00484	0.709467	0.754209	0.995603	C	Dehydrogenase	0.00696673	0.149068	UNCHANGED
emb|CDP48657.1|	Sua5_yciO_yrdC [Propionibacterium freudenreichii subsp. freudenreichii]	1.00413	0.947142	1.00932	0.995603	J	sua5 ycio yrdc ywlc family protein	0.0059398	0.0235848	UNCHANGED
emb|CDP47657.1|	Chaperone protein dnaJ 3 (DnaJ3 protein) (Heat shock protein 40 3) [Propionibacterium freudenreichii subsp. freudenreichii]	0.897135	0.340357	1.44444	0.995603	O	ATP binding to DnaK triggers the release of the substrate protein, thus completing the reaction cycle. Several rounds of ATP-dependent interactions between DnaJ, DnaK and GrpE are required for fully efficient folding. Also involved, together with DnaK and GrpE, in the DNA replication of plasmids through activation of initiation proteins (By similarity)	-0.156602	0.468065	UNCHANGED
emb|CDP47718.1|	DSBA-like thioredoxin [Propionibacterium freudenreichii subsp. freudenreichii]	0.997747	0.938919	1.04905	0.995603	Q	DsbA oxidoreductase	-0.00325467	0.0273721	UNCHANGED
emb|CDP48137.1|	Aspartokinase (Aspartate kinase) [Propionibacterium freudenreichii subsp. freudenreichii]	0.990883	0.972772	1.01333	0.995603	E	Aspartokinase	-0.0132137	0.0119887	UNCHANGED
emb|CDP48947.1|	Transcription elongation factor GreA [Propionibacterium freudenreichii subsp. freudenreichii]	0.990732	0.80534	0.959685	0.995603	K	Necessary for efficient RNA polymerase transcription elongation past template-encoded arresting sites. The arresting sites in DNA have the property of trapping a certain fraction of elongating RNA polymerases that pass through, resulting in locked ternary complexes. Cleavage of the nascent transcript by cleavage factors such as GreA or GreB allows the resumption of elongation from the new 3'termi…	-0.0134326	0.0940205	UNCHANGED
emb|CDP48342.1|	Hypothetical protein PFCIRM129_02565 [Propionibacterium freudenreichii subsp. freudenreichii]	0.9863	0.843075	0.973545	0.995603	S	Nucleotidyl transferase of unknown function (DUF1814)	-0.0199023	0.0741339	UNCHANGED
emb|CDP48949.1|	Hypothetical protein PFCIRM129_05940 [Propionibacterium freudenreichii subsp. freudenreichii]	0.985304	0.710612	1.05299	0.995603			-0.0213587	0.148367	UNCHANGED
emb|CDP49721.1|	hypoxanthine phosphoribosyltransferase [Propionibacterium freudenreichii subsp. freudenreichii]	0.98248	0.951315	NA	NA	F	hypoxanthine phosphoribosyltransferase	-0.0255007	0.0216755	UNCHANGED
emb|CDP47794.1|	Phosphoribosylaminoimidazole carboxylase ATPase subunit [Propionibacterium freudenreichii subsp. freudenreichii]	0.981448	0.778776	0.995823	0.995603	F	phosphoribosylaminoimidazole carboxylase atpase subunit	-0.0270165	0.108588	UNCHANGED
emb|CDP48886.1|	tRNA nucleotidyltransferase PcnB [Propionibacterium freudenreichii subsp. freudenreichii]	0.979542	0.860856	1.01365	0.995603	J	polynucleotide adenylyltransferase metal dependent phosphohydrolase	-0.0298209	0.0650693	UNCHANGED
emb|CDP49321.1|	glucose 6-phosphate dehydrogenase effector OpcA [Propionibacterium freudenreichii subsp. freudenreichii]	0.978986	0.765447	1.10675	0.995603	G	OpcA protein	-0.0306398	0.116085	UNCHANGED
emb|CDP49470.1|	dehydrogenase/reductase [Propionibacterium freudenreichii subsp. freudenreichii]	0.978953	0.880856	1.0728	0.995603	S	Short-chain dehydrogenase reductase sdr	-0.0306883	0.0550952	UNCHANGED
emb|CDP48732.1|	L-lactate dehydrogenase [Propionibacterium freudenreichii subsp. freudenreichii]	0.976358	0.602316	1.04348	0.995603	C	L-Lactate dehydrogenase	-0.0345175	0.220176	UNCHANGED
emb|CDP49741.1|	Hypothetical protein PFCIRM129_01830 [Propionibacterium freudenreichii subsp. freudenreichii]	0.97634	0.623895	0.977424	0.995603			-0.0345441	0.204889	UNCHANGED
emb|CDP47745.1|	10 kDa chaperonin 2 (Protein Cpn10 2) (groES protein 2) (Heat shock protein 10 2) [Propionibacterium freudenreichii subsp. freudenreichii]	0.863925	0.324168	1.11111	0.995603	O	Binds to cpn60 in the presence of Mg-ATP and suppresses the ATPase activity of the latter (By similarity)	-0.211022	0.48923	UNCHANGED
emb|CDP47839.1|	Methylenetetrahydrofolate dehydrogenase (Bifunctional protein) [Propionibacterium freudenreichii subsp. freudenreichii]	0.974149	0.593925	1.09899	0.995603	H	Catalyzes the oxidation of 5,10- methylenetetrahydrofolate to 5,10-methenyltetrahydrofolate and then the hydrolysis of 5,10-methenyltetrahydrofolate to 10- formyltetrahydrofolate (By similarity)	-0.0377864	0.226268	UNCHANGED
emb|CDP49248.1|	Adenylosuccinate lyase [Propionibacterium freudenreichii subsp. freudenreichii]	0.972339	0.567805	1.00193	0.995603	F	Adenylosuccinate lyase	-0.0404694	0.245801	UNCHANGED
emb|CDP48633.1|	Histidinol-phosphate aminotransferase (Imidazole acetol-phosphate transaminase) [Propionibacterium freudenreichii subsp. freudenreichii]	0.971539	0.728803	NA	NA	E	imidazole acetol-phosphate transaminase	-0.0416569	0.13739	UNCHANGED
emb|CDP47598.1|	Hypothetical protein PFCIRM129_00230 [Propionibacterium freudenreichii subsp. freudenreichii]	0.967875	0.514548	0.888889	0.995603	S	UPF0109 protein	-0.0471074	0.288574	UNCHANGED
emb|CDP47770.1|	Naphthoate synthase (Dihydroxynaphthoic acid synthetase) [Propionibacterium freudenreichii subsp. freudenreichii]	0.966419	0.2864	1.02682	0.995603	H	Naphthoate synthase	-0.0492793	0.543026	UNCHANGED
emb|CDP48324.1|	transferase [Propionibacterium freudenreichii subsp. freudenreichii]	0.966335	0.849186	NA	NA	J	Methyltransferase	-0.0494049	0.070997	UNCHANGED
emb|CDP47569.1|	Translation initiation factor IF-3 [Propionibacterium freudenreichii subsp. freudenreichii]	0.965774	0.691648	0.935323	0.995603	J	IF-3 binds to the 30S ribosomal subunit and shifts the equilibrum between 70S ribosomes and their 50S and 30S subunits in favor of the free subunits, thus enhancing the availability of 30S subunits on which protein synthesis initiation begins (By similarity)	-0.0502428	0.160115	UNCHANGED
emb|CDP49762.1|	Polyphosphate kinase [Propionibacterium freudenreichii subsp. freudenreichii]	0.964061	0.381319	1.13333	0.995603	P	Catalyzes the reversible transfer of the terminal phosphate of ATP to form a long-chain polyphosphate (polyP) (By similarity)	-0.0528029	0.418712	UNCHANGED
emb|CDP49763.1|	GCN5-related N-acetyltransferase [Propionibacterium freudenreichii subsp. freudenreichii]	0.963635	0.795257	0.960317	0.995603	S	Catalyzes the transfer of acetyl from acetyl-CoA to desacetylmycothiol (Cys-GlcN-Ins) to form mycothiol (By similarity)	-0.0534408	0.0994925	UNCHANGED
emb|CDP48561.1|	polar amino acid ABC transporter, binding protein component [Propionibacterium freudenreichii subsp. freudenreichii]	0.96255	0.612208	0.864198	0.995603	E	ABC transporter substrate-binding protein	-0.0550669	0.213101	UNCHANGED
emb|CDP48566.1|	Glutamine-dependent NAD(+) synthetase [Propionibacterium freudenreichii subsp. freudenreichii]	0.962188	0.537366	NA	NA	H	Nad synthetase	-0.0556088	0.26973	UNCHANGED
emb|CDP47677.1|	phosphoglycerate mutase [Propionibacterium freudenreichii subsp. freudenreichii]	0.958848	0.502507	1.01792	0.995603	G	phosphoglycerate mutase	-0.0606259	0.298858	UNCHANGED
emb|CDP49702.1|	Stomatin/prohibitin [Propionibacterium freudenreichii subsp. freudenreichii]	0.854645	0.358779	NA	NA	O	SPFH domain, Band 7 family protein	-0.226603	0.445173	UNCHANGED
emb|CDP48640.1|	Glutamate synthase small subunit [Propionibacterium freudenreichii subsp. freudenreichii]	0.952793	0.250924	0.866385	0.995603	E	Glutamate synthase	-0.0697654	0.600458	UNCHANGED
emb|CDP47868.1|	Hypothetical protein PFCIRM129_07805 [Propionibacterium freudenreichii subsp. freudenreichii]	NA	NA	0.952381	0.995603			-0.0703893	0.00191375	UNCHANGED
emb|CDP47701.1|	6-phosphofructokinase [Propionibacterium freudenreichii subsp. freudenreichii]	0.951471	0.587643	1.0209	0.995603	G	Phosphohexokinase	-0.0717683	0.230887	UNCHANGED
emb|CDP47572.1|	ATP phosphoribosyltransferase [Propionibacterium freudenreichii subsp. freudenreichii]	0.950788	0.567805	0.975309	0.995603	E	Catalyzes the condensation of ATP and 5-phosphoribose 1- diphosphate to form N'-(5'-phosphoribosyl)-ATP (PR-ATP). Has a crucial role in the pathway because the rate of histidine biosynthesis seems to be controlled primarily by regulation of HisG enzymatic activity (By similarity)	-0.0728044	0.245801	UNCHANGED
emb|CDP49024.1|	Trypsin-like serine protease [Propionibacterium freudenreichii subsp. freudenreichii]	0.846589	0.0301023	NA	NA	O	protease	-0.240267	1.5214	UNCHANGED
emb|CDP49284.1|	Elongation factor Ts (EF-Ts) [Propionibacterium freudenreichii subsp. freudenreichii]	0.938465	0.334346	0.973463	0.995603	J	Associates with the EF-Tu.GDP complex and induces the exchange of GDP to GTP. It remains bound to the aminoacyl-tRNA.EF- Tu.GTP complex up to the GTP hydrolysis stage on the ribosome (By similarity)	-0.0916252	0.475804	UNCHANGED
emb|CDP49397.1|	Anthranilate phosphoribosyltransferase [Propionibacterium freudenreichii subsp. freudenreichii]	0.936534	0.101193	1.15556	0.995603	E	Anthranilate phosphoribosyltransferase	-0.0945967	0.994851	UNCHANGED
emb|CDP49510.1|	Cytochrome P450 (Heme-thiolate monooxygenase) [Propionibacterium freudenreichii subsp. freudenreichii]	0.935191	0.246741	1.09424	0.995603	Q	cytochrome P450	-0.0966677	0.607758	UNCHANGED
emb|CDP49325.1|	triosephosphate isomerase 1 [Propionibacterium freudenreichii subsp. freudenreichii]	0.934533	0.157583	0.996633	0.995603	G	Triose-phosphate isomerase	-0.0976831	0.80249	UNCHANGED
emb|CDP49276.1|	Prolyl-tRNA synthetase (Proline--tRNA ligase) (ProRS) [Propionibacterium freudenreichii subsp. freudenreichii]	0.934362	0.25994	1.2134	0.766418	J	Catalyzes the attachment of proline to tRNA(Pro) in a two-step reaction proline is first activated by ATP to form Pro- AMP and then transferred to the acceptor end of tRNA(Pro). As ProRS can inadvertently accommodate and process non-cognate amino acids such as alanine and cysteine, to avoid such errors it has two additional distinct editing activities against alanine. One activity is designated a…	-0.0979466	0.585126	UNCHANGED
emb|CDP47872.1|	Inosine-5-monophosphate dehydrogenase (IMP dehydrogenase) (IMPDH) (IMPD) / GMP reductase [Propionibacterium freudenreichii subsp. freudenreichii]	0.93261	0.617167	0.912281	0.995603	F	Dehydrogenase	-0.100653	0.209597	UNCHANGED
emb|CDP47827.1|	Enoyl-CoA hydratase/carnithine racemase CaiD [Propionibacterium freudenreichii subsp. freudenreichii]	0.931663	0.23606	1.09091	0.995603	I	Enoyl-CoA hydratase	-0.102119	0.626977	UNCHANGED
emb|CDP49107.1|	Amino acid-binding ACT [Propionibacterium freudenreichii subsp. freudenreichii]	0.931392	0.194138	0.927203	0.995603	E	amino acid-binding act	-0.102539	0.711889	UNCHANGED
emb|CDP48899.1|	Oxidoreductase [Propionibacterium freudenreichii subsp. freudenreichii]	0.929891	0.0888448	0.944444	0.995603	C	Aldo keto reductase	-0.104866	1.05137	UNCHANGED
emb|CDP47574.1|	FtsH [Propionibacterium freudenreichii subsp. freudenreichii]	0.78628	0.00139165	0.954128	0.995603	O	Acts as a processive, ATP-dependent zinc metallopeptidase for both cytoplasmic and membrane proteins. Plays a role in the quality control of integral membrane proteins (By similarity)	-0.346886	2.85647	UNCHANGED
emb|CDP47617.1|	Hypothetical transmembrane protein [Propionibacterium freudenreichii subsp. freudenreichii]	0.9296	0.537871	0.963481	0.995603			-0.105318	0.269322	UNCHANGED
emb|CDP48696.1|	Threonyl-tRNA synthetase (Threonine--tRNA ligase) (ThrRS) [Propionibacterium freudenreichii subsp. freudenreichii]	0.926652	0.344523	0.976744	0.995603	J	Threonyl-tRNA synthetase	-0.1099	0.462782	UNCHANGED
emb|CDP49650.1|	Putative uncharacterized protein [Propionibacterium freudenreichii subsp. freudenreichii]	0.923604	0.344565	1.00317	0.995603	S	endonuclease	-0.114654	0.462729	UNCHANGED
emb|CDP47662.1|	GTP-binding protein LepA [Propionibacterium freudenreichii subsp. freudenreichii]	0.923476	0.550153	1.20889	0.995603	M	Required for accurate and efficient protein synthesis under certain stress conditions. May act as a fidelity factor of the translation reaction, by catalyzing a one-codon backward translocation of tRNAs on improperly translocated ribosomes. Back- translocation proceeds from a post-translocation (POST) complex to a pre-translocation (PRE) complex, thus giving elongation factor G a second chance to…	-0.114853	0.259517	UNCHANGED
emb|CDP48432.1|	3-oxoacyl-(Acyl-carrier-protein) synthase III [Propionibacterium freudenreichii subsp. freudenreichii]	0.923042	0.426422	1.18519	0.995603	I	Catalyzes the condensation reaction of fatty acid synthesis by the addition to an acyl acceptor of two carbons from malonyl-ACP. Catalyzes the first condensation reaction which initiates fatty acid synthesis and may therefore play a role in governing the total rate of fatty acid production. Possesses both acetoacetyl-ACP synthase and acetyl transacylase activities. Its substrate specificity deter…	-0.115532	0.37016	UNCHANGED
emb|CDP47943.1|	50S ribosomal protein L5 [Propionibacterium freudenreichii subsp. freudenreichii]	0.923006	0.0710102	0.949593	0.995603	J	This is 1 of the proteins that binds and probably mediates the attachment of the 5S RNA into the large ribosomal subunit, where it forms part of the central protuberance. In the 70S ribosome it contacts protein S13 of the 30S subunit (bridge B1b), connecting the 2 subunits	-0.115588	1.14868	UNCHANGED
emb|CDP47599.1|	30S ribosomal protein S16 [Propionibacterium freudenreichii subsp. freudenreichii]	0.919697	0.0746207	0.916193	0.995603	J	30s ribosomal protein s16	-0.120769	1.12714	UNCHANGED
emb|CDP49614.1|	Argininosuccinate synthase [Propionibacterium freudenreichii subsp. freudenreichii]	0.916368	0.0364762	1.00585	0.995603	E	Citrulline--aspartate ligase	-0.126001	1.43799	UNCHANGED
emb|CDP49449.1|	Hypothetical protein PFCIRM129_11950 [Propionibacterium freudenreichii subsp. freudenreichii]	0.91599	0.0411849	NA	NA	H	Phosphopantothenoylcysteine decarboxylase	-0.126596	1.38526	UNCHANGED
emb|CDP48554.1|	endonuclease IV (deoxyribonuclease IV (phage-T4-induced)) [Propionibacterium freudenreichii subsp. freudenreichii]	0.915907	0.0283531	0.888889	0.995603	L	Endonuclease IV plays a role in DNA repair. It cleaves phosphodiester bonds at apurinic or apyrimidinic sites (AP sites) to produce new 5'-ends that are base-free deoxyribose 5-phosphate residues. It preferentially attacks modified AP sites created by bleomycin and neocarzinostatin (By similarity)	-0.126727	1.5474	UNCHANGED
emb|CDP48615.1|	Hypothetical protein PFCIRM129_04145 [Propionibacterium freudenreichii subsp. freudenreichii]	0.915324	0.00949513	1.09091	0.995603			-0.127645	2.0225	UNCHANGED
emb|CDP48619.1|	Hypothetical protein PFCIRM129_04165 [Propionibacterium freudenreichii subsp. freudenreichii]	0.914321	0.194804	1.04491	0.995603	S	ATPase involved in DNA repair	-0.129227	0.710401	UNCHANGED
emb|CDP49145.1|	tRNA/rRNA methyltransferase [Propionibacterium freudenreichii subsp. freudenreichii]	0.911473	0.310004	1.08961	0.995603	J	RNA methyltransferase TrmH family group 3	-0.133728	0.508632	UNCHANGED
emb|CDP48614.1|	Aspartyl-tRNA synthetase (Aspartate--tRNA ligase) (AspRS) [Propionibacterium freudenreichii subsp. freudenreichii]	0.908969	0.0869328	1.04575	0.995603	J	Aspartyl-tRNA synthetase	-0.137698	1.06082	UNCHANGED
emb|CDP48411.1|	SmpB SsrA-binding protein [Propionibacterium freudenreichii subsp. freudenreichii]	0.725652	0.0340475	0.966184	0.995603	O	Binds specifically to the SsrA RNA (tmRNA) and is required for stable association of SsrA with ribosomes (By similarity)	-0.462651	1.46792	UNCHANGED
emb|CDP47875.1|	10 kDa chaperonin 1 (Protein Cpn10 1) (groES protein 1) (Heat shock 10 1) [Propionibacterium freudenreichii subsp. freudenreichii]	0.724684	7.26108e-06	0.96714	0.995603	O	Binds to Cpn60 in the presence of Mg-ATP and suppresses the ATPase activity of the latter (By similarity)	-0.464576	5.139	UNCHANGED
emb|CDP48478.1|	Antibiotic biosynthesis monooxygenase [Propionibacterium freudenreichii subsp. freudenreichii]	0.903059	0.0586705	1.08872	0.995603	S	Antibiotic biosynthesis monooxygenase	-0.147108	1.23158	UNCHANGED
emb|CDP49624.1|	Seryl-tRNA synthetase [Propionibacterium freudenreichii subsp. freudenreichii]	0.903022	0.07612	0.983076	0.995603	J	Catalyzes the attachment of serine to tRNA(Ser). Is also able to aminoacylate tRNA(Sec) with serine, to form the misacylated tRNA L-seryl-tRNA(Sec), which will be further converted into selenocysteinyl-tRNA(Sec) (By similarity)	-0.147167	1.1185	UNCHANGED
emb|CDP48983.1|	UDP-N-acetylglucosamine pyrophosphorylase [Propionibacterium freudenreichii subsp. freudenreichii]	0.90133	0.0595198	1.00285	0.995603	M	Catalyzes the last two sequential reactions in the de novo biosynthetic pathway for UDP-N-acetylglucosamine (UDP- GlcNAc). The C-terminal domain catalyzes the transfer of acetyl group from acetyl coenzyme A to glucosamine-1-phosphate (GlcN-1-P) to produce N-acetylglucosamine-1-phosphate (GlcNAc-1-P), which is converted into UDP-GlcNAc by the transfer of uridine 5- monophosphate (from uridine 5-tr…	-0.149872	1.22534	UNCHANGED
emb|CDP47965.1|	DNA-directed RNA polymerase beta chain (RNAP beta subunit) (Transcriptase beta chain) (RNA polymerase beta subunit) [Propionibacterium freudenreichii subsp. freudenreichii]	0.899428	0.0160686	0.984468	0.995603	K	DNA-dependent RNA polymerase catalyzes the transcription of DNA into RNA using the four ribonucleoside triphosphates as substrates (By similarity)	-0.15292	1.79402	UNCHANGED
emb|CDP48092.1|	methyltransferase [Propionibacterium freudenreichii subsp. freudenreichii]	0.896637	0.00695361	1.11681	0.995603	Q	methyltransferase	-0.157405	2.15779	UNCHANGED
emb|CDP48378.1|	Hypothetical secreted and membrane protein [Propionibacterium freudenreichii subsp. freudenreichii]	0.895218	0.191235	1.14747	0.995603	S	UPF0182 protein	-0.159689	0.718432	UNCHANGED
emb|CDP49184.1|	iolA (Myo-inositol catabolism IolA protein) (Methylmalonic acid semialdehyde dehydrogenase) [Propionibacterium freudenreichii subsp. freudenreichii]	0.893733	0.000803254	0.975447	0.995603	C	Dehydrogenase	-0.162085	3.09515	UNCHANGED
emb|CDP48405.1|	Preprotein translocase SecA subunit [Propionibacterium freudenreichii subsp. freudenreichii]	0.891738	0.00835746	0.987381	0.995603	U	Part of the Sec protein translocase complex. Interacts with the SecYEG preprotein conducting channel. Has a central role in coupling the hydrolysis of ATP to the transfer of proteins into and across the cell membrane, serving as an ATP-driven molecular motor driving the stepwise translocation of polypeptide chains across the membrane (By similarity)	-0.165308	2.07793	UNCHANGED
emb|CDP49029.1|	Hypothetical protein PFCIRM129_06350 [Propionibacterium freudenreichii subsp. freudenreichii]	0.890381	0.00485786	1.01408	0.995603	T	Universal stress protein	-0.167506	2.31356	UNCHANGED
emb|CDP48632.1|	Imidazoleglycerol-phosphate dehydratase (IGPD) [Propionibacterium freudenreichii subsp. freudenreichii]	0.890185	0.164697	0.969697	0.995603	E	imidazoleglycerol-phosphate dehydratase	-0.167824	0.783313	UNCHANGED
emb|CDP49524.1|	UDP-glucose 4-epimerase [Propionibacterium freudenreichii subsp. freudenreichii]	0.889221	0.190656	1.15118	0.995603	M	UDP-glucose 4-epimerase	-0.169387	0.719749	UNCHANGED
emb|CDP48607.1|	3-dehydroquinate synthase / shikimate kinase,bifunctionnal enzyme [Propionibacterium freudenreichii subsp. freudenreichii]	0.888978	0.0822107	NA	NA	E	3-dehydroquinate synthase	-0.16978	1.08507	UNCHANGED
emb|CDP48641.1|	Glutamate synthase large subunit (Ferredoxin) [Propionibacterium freudenreichii subsp. freudenreichii]	NA	NA	0.888889	0.995603	E	Glutamate synthase	-0.169925	0.00191375	UNCHANGED
emb|CDP49077.1|	S-ribosylhomocysteine lyase (Autoinducer-2 production protein luxS) (AI-2 synthesis protein) [Propionibacterium freudenreichii subsp. freudenreichii]	0.884534	0.026846	0.959596	0.995603	T	Involved in the synthesis of autoinducer 2 (AI-2) which is secreted by bacteria and is used to communicate both the cell density and the metabolic potential of the environment. The regulation of gene expression in response to changes in cell density is called quorum sensing. Catalyzes the transformation of S-ribosylhomocysteine (RHC) to homocysteine (HC) and 4,5- dihydroxy-2,3-pentadione (DPD) (B…	-0.17701	1.57112	UNCHANGED
emb|CDP49264.1|	Dihydrodipicolinate reductase (DHPR) [Propionibacterium freudenreichii subsp. freudenreichii]	0.884179	0.0625212	1.00358	0.995603	E	Catalyzes the conversion of 4-hydroxy- tetrahydrodipicolinate (HTPA) to tetrahydrodipicolinate (By similarity)	-0.177589	1.20397	UNCHANGED
emb|CDP47815.1|	Pyruvate:ferredoxin (Flavodoxin) oxidoreductase [Propionibacterium freudenreichii subsp. freudenreichii]	0.88209	0.0406159	1.01728	0.995603	C	Oxidoreductase required for the transfer of electrons from pyruvate to flavodoxin (By similarity)	-0.181002	1.3913	UNCHANGED
emb|CDP48776.1|	Putative 2-hydroxyhepta-2,4-diene-1,7-dioate isomerase [Propionibacterium freudenreichii subsp. freudenreichii]	0.882004	0.0616297	1.00236	0.995603	Q	5-carboxymethyl-2-hydroxymuconate Delta-isomerase (EC 5.3.3.10)	-0.181144	1.21021	UNCHANGED
emb|CDP49283.1|	Uridylate kinase PyrH [Propionibacterium freudenreichii subsp. freudenreichii]	0.881818	0.00637474	0.982456	0.995603	F	Catalyzes the reversible phosphorylation of UMP to UDP (By similarity)	-0.181447	2.19554	UNCHANGED
emb|CDP47554.1|	Tyrosyl-tRNA synthetase (Tyrosine--tRNA ligase) (TyrRS) [Propionibacterium freudenreichii subsp. freudenreichii]	0.878056	0.068301	1.04762	0.995603	J	Catalyzes the attachment of tyrosine to tRNA(Tyr) in a two-step reaction tyrosine is first activated by ATP to form Tyr- AMP and then transferred to the acceptor end of tRNA(Tyr) (By similarity)	-0.187615	1.16557	UNCHANGED
emb|CDP49733.1|	3-dehydroquinate dehydratase [Propionibacterium freudenreichii subsp. freudenreichii]	0.875761	0.0131551	0.986111	0.995603	E	Type I DHQase	-0.19139	1.88091	UNCHANGED
emb|CDP47563.1|	Phenylalanyl-tRNA synthetase beta chain (Phenylalanine--tRNA ligase beta chain) (PheRS) [Propionibacterium freudenreichii subsp. freudenreichii]	0.87515	0.0184465	NA	NA	J	phenylalanyl-tRNA synthetase, beta subunit	-0.192398	1.73409	UNCHANGED
emb|CDP49723.1|	GTP cyclohydrolase I (GTP-CH-I) [Propionibacterium freudenreichii subsp. freudenreichii]	0.874956	0.00850111	NA	NA	H	GTP cyclohydrolase I	-0.192718	2.07052	UNCHANGED
emb|CDP49727.1|	Putative hydroxymethyldihydropteridine pyrophosphokinase [Propionibacterium freudenreichii subsp. freudenreichii]	0.874171	0.243603	1.17621	0.995603	H	2-amino-4-hydroxy-6-hydroxymethyldihydropteridine pyrophosphokinase	-0.194013	0.613317	UNCHANGED
emb|CDP49135.1|	ABC transporter ATP-binding protein [Propionibacterium freudenreichii subsp. freudenreichii]	0.872274	0.00485786	1.04348	0.995603	G	abc transporter	-0.197146	2.31356	UNCHANGED
emb|CDP49415.1|	Glutamine synthetase [Propionibacterium freudenreichii subsp. freudenreichii]	0.8714	0.537871	1.09091	0.995603	E	glutamine synthetase	-0.198593	0.269322	UNCHANGED
emb|CDP49589.1|	Acetylornithine deacetylase/Succinyl-diaminopimelate desuccinylase related deacylase [Propionibacterium freudenreichii subsp. freudenreichii]	0.870694	0.117991	1.23077	0.995603	E	acetylornithine deacetylase or succinyl-diaminopimelate desuccinylase	-0.199763	0.92815	UNCHANGED
emb|CDP49435.1|	Lysine decarboxylase [Propionibacterium freudenreichii subsp. freudenreichii]	0.858774	0.00895655	0.907801	0.995603	S	lysine decarboxylase	-0.21965	2.04786	UNCHANGED
emb|CDP49679.1|	Hypothetical protein PFCIRM129_01505 [Propionibacterium freudenreichii subsp. freudenreichii]	0.858465	0.00579708	1.02832	0.995603	T	FHA domain	-0.220169	2.23679	UNCHANGED
emb|CDP48842.1|	LmbE-like protein [Propionibacterium freudenreichii subsp. freudenreichii]	0.858229	0.00782659	0.971963	0.995603	S	Catalyzes the deacetylation of 1D-myo-inositol 2- acetamido-2-deoxy-alpha-D-glucopyranoside (GlcNAc-Ins) in the mycothiol biosynthesis pathway (By similarity)	-0.220566	2.10643	UNCHANGED
emb|CDP47752.1|	Precorrin 8X methylmutase CbiC [Propionibacterium freudenreichii subsp. freudenreichii]	0.857735	0.00683564	0.894895	0.995603	H	Precorrin-8x methylmutase	-0.221396	2.16522	UNCHANGED
emb|CDP49067.1|	Restriction endonuclease PvuRts1 I [Propionibacterium freudenreichii subsp. freudenreichii]	0.857578	0.236397	NA	NA			-0.22166	0.626358	UNCHANGED
emb|CDP48186.1|	Putative uncharacterized protein [Propionibacterium freudenreichii subsp. freudenreichii]	0.856645	0.103279	1.02334	0.995603	NA	NA	-0.22323	0.985987	UNCHANGED
emb|CDP49490.1|	30S ribosomal protein S6 [Propionibacterium freudenreichii subsp. freudenreichii]	0.854584	0.00591024	0.954627	0.995603	J	Binds together with S18 to 16S ribosomal RNA (By similarity)	-0.226705	2.2284	UNCHANGED
emb|CDP47730.1|	PTS-dependent dihydroxyacetone kinase,ADP-binding subunit DhaL [Propionibacterium freudenreichii subsp. freudenreichii]	0.854558	0.103504	1.08034	0.995603	G	Dihydroxyacetone kinase	-0.226749	0.985042	UNCHANGED
emb|CDP49359.1|	Hypothetical protein PFCIRM129_11465 [Propionibacterium freudenreichii subsp. freudenreichii]	0.852707	0.0320116	1.01587	0.995603	S	Cell division protein that is part of the divisome complex and is recruited early to the Z-ring. Probably stimulates Z-ring formation, perhaps through the cross-linking of FtsZ protofilaments. Its function overlaps with FtsA (By similarity)	-0.229878	1.49469	UNCHANGED
emb|CDP49271.1|	Ribosome-binding factor A [Propionibacterium freudenreichii subsp. freudenreichii]	0.852328	0.100226	NA	NA	J	Associates with free 30S ribosomal subunits (but not with 30S subunits that are part of 70S ribosomes or polysomes). Essential for efficient processing of 16S rRNA. May interact with the 5'-terminal helix region of 16S rRNA (By similarity)	-0.23052	0.999021	UNCHANGED
emb|CDP47739.1|	Oligoribonuclease [Propionibacterium freudenreichii subsp. freudenreichii]	0.852187	0.000458924	1.03251	0.995603	A	3'-to-5' exoribonuclease specific for small oligoribonucleotides (By similarity)	-0.230759	3.33826	UNCHANGED
emb|CDP49845.1|	NAD(P)(+) transhydrogenase (AB-specific) [Propionibacterium freudenreichii subsp. freudenreichii]	0.85202	0.000814068	1.00367	0.995603	C	NADP transhydrogenase subunit alpha	-0.231041	3.08934	UNCHANGED
emb|CDP48039.1|	Amidophosphoribosyltransferase [Propionibacterium freudenreichii subsp. freudenreichii]	0.850699	0.0080659	0.972222	0.995603	F	glutamine phosphoribosylpyrophosphate amidotransferase	-0.233279	2.09335	UNCHANGED
emb|CDP48041.1|	UPF0237 protein [Propionibacterium freudenreichii subsp. freudenreichii]	0.849956	0.449669	NA	NA	T	UPF0237 protein	-0.23454	0.347107	UNCHANGED
emb|CDP47763.1|	Thymidylate synthase [Propionibacterium freudenreichii subsp. freudenreichii]	NA	NA	0.848485	0.995603	F	Provides the sole de novo source of dTMP for DNA biosynthesis (By similarity)	-0.237039	0.00191375	UNCHANGED
emb|CDP48183.1|	Putative uncharacterized protein [Propionibacterium freudenreichii subsp. freudenreichii]	0.846887	0.148998	0.888889	0.995603	NA	NA	-0.239759	0.826821	UNCHANGED
emb|CDP49027.1|	Two-component system response regulator [Propionibacterium freudenreichii subsp. freudenreichii]	0.846435	0.00351664	1.00802	0.995603	T	regulatoR	-0.240528	2.45387	UNCHANGED
emb|CDP49403.1|	Phage shock protein A [Propionibacterium freudenreichii subsp. freudenreichii]	0.845226	0.271295	0.934866	0.995603	K, T	Phage shock protein A	-0.24259	0.566558	UNCHANGED
emb|CDP48861.1|	DNA polymerase III, beta chain [Propionibacterium freudenreichii subsp. freudenreichii]	0.84188	5.45732e-05	0.967442	0.995603	L	DNA polymerase III is a complex, multichain enzyme responsible for most of the replicative synthesis in bacteria. This DNA polymerase also exhibits 3' to 5' exonuclease activity. The beta chain is required for initiation of replication once it is clamped onto DNA, it slides freely (bidirectional and ATP- independent) along duplex DNA (By similarity)	-0.248313	4.26302	UNCHANGED
emb|CDP49349.1|	Aldehyde dehydrogenase (Succinate-semialdehyde dehydrogenase) (NAD-dependent aldehyde dehydrogenase) [Propionibacterium freudenreichii subsp. freudenreichii]	0.840615	0.000377814	1.114	0.995603	C	Aldehyde dehydrogenase	-0.250483	3.42272	UNCHANGED
emb|CDP47932.1|	Coenzyme F420-dependent N5,N10-methylene tetrahydromethanopterin reductase [Propionibacterium freudenreichii subsp. freudenreichii]	0.840116	0.586446	1.02564	0.995603	C	Luciferase-like	-0.251339	0.231772	UNCHANGED
emb|CDP48486.1|	DNA gyrase subunit A [Propionibacterium freudenreichii subsp. freudenreichii]	0.840054	0.00104174	0.996092	0.995603	L	DNA gyrase negatively supercoils closed circular double- stranded DNA in an ATP-dependent manner and also catalyzes the interconversion of other topological isomers of double-stranded DNA rings, including catenanes and knotted rings (By similarity)	-0.251446	2.98224	UNCHANGED
emb|CDP47734.1|	Hypothetical protein PFCIRM129_07095 [Propionibacterium freudenreichii subsp. freudenreichii]	0.837132	0.0121593	1.02716	0.995603			-0.256473	1.91509	UNCHANGED
emb|CDP49323.1|	electron transport protein [Propionibacterium freudenreichii subsp. freudenreichii]	NA	NA	0.836601	0.995603	S	Electron transport protein	-0.257388	0.00191375	UNCHANGED
emb|CDP47966.1|	DNA-directed RNA polymerase beta chain (RNAP beta subunit) (Transcriptase beta chain) (RNA polymerase subunit beta) [Propionibacterium freudenreichii subsp. freudenreichii]	0.836213	0.000456787	0.985333	0.995603	K	DNA-dependent RNA polymerase catalyzes the transcription of DNA into RNA using the four ribonucleoside triphosphates as substrates (By similarity)	-0.258057	3.34029	UNCHANGED
emb|CDP48568.1|	Ribose-5-phosphate isomerase 1 [Propionibacterium freudenreichii subsp. freudenreichii]	0.834605	0.0265667	0.984985	0.995603	G	Ribose 5-phosphate isomerase	-0.260835	1.57566	UNCHANGED
emb|CDP49468.1|	Hypothetical protein PFCIRM129_12085 [Propionibacterium freudenreichii subsp. freudenreichii]	0.833678	0.050417	1.49708	0.948031	NA	NA	-0.262439	1.29742	UNCHANGED
emb|CDP48790.1|	Methylmalonyl-CoA epimerase [Propionibacterium freudenreichii subsp. freudenreichii]	0.827828	0.00297342	0.929524	0.995603	I	methylmalonyl-CoA epimerase	-0.272597	2.52674	UNCHANGED
emb|CDP48611.1|	Alanyl-tRNA synthetase (Alanine--tRNA ligase) (AlaRS) [Propionibacterium freudenreichii subsp. freudenreichii]	0.827639	0.00392592	1.00673	0.995603	J	Catalyzes the attachment of alanine to tRNA(Ala) in a two-step reaction alanine is first activated by ATP to form Ala- AMP and then transferred to the acceptor end of tRNA(Ala). Also edits incorrectly charged Ser-tRNA(Ala) and Gly-tRNA(Ala) via its editing domain (By similarity)	-0.272927	2.40606	UNCHANGED
emb|CDP47939.1|	50S ribosomal protein L6 [Propionibacterium freudenreichii subsp. freudenreichii]	0.826559	0.000793741	1.01991	0.995603	J	This protein binds to the 23S rRNA, and is important in its secondary structure. It is located near the subunit interface in the base of the L7 L12 stalk, and near the tRNA binding site of the peptidyltransferase center (By similarity)	-0.27481	3.10032	UNCHANGED
emb|CDP48198.1|	Regulatory protein [Propionibacterium freudenreichii subsp. freudenreichii]	0.826217	0.199511	1.0728	0.995603	K	Transcriptional regulator	-0.275407	0.700034	UNCHANGED
emb|CDP48893.1|	Oxidoreductase [Propionibacterium freudenreichii subsp. freudenreichii]	0.825965	0.205451	1.11111	0.995603	G, M	Nad-dependent epimerase dehydratase	-0.275848	0.687292	UNCHANGED
emb|CDP49398.1|	Response regulator receiver protein [Propionibacterium freudenreichii subsp. freudenreichii]	0.824348	0.0025933	0.96649	0.995603	T	response regulator	-0.278675	2.58615	UNCHANGED
emb|CDP49561.1|	Metallophosphoesterase [Propionibacterium freudenreichii subsp. freudenreichii]	0.824259	0.105606	1.00358	0.995603	S	Metallophosphoesterase	-0.27883	0.976313	UNCHANGED
emb|CDP49577.1|	Ferredoxin-like protein fixX [Propionibacterium freudenreichii subsp. freudenreichii]	0.823319	2.2979e-05	NA	NA	C	Inherit from bactNOG: ferredoxin-like protein	-0.280477	4.63867	UNCHANGED
emb|CDP48628.1|	Hypothetical protein PFCIRM129_04210 [Propionibacterium freudenreichii subsp. freudenreichii]	0.822652	0.00580077	0.978676	0.995603	K	transcriptional regulatory protein	-0.281647	2.23651	UNCHANGED
emb|CDP48654.1|	Hypothetical protein PFCIRM129_04340 [Propionibacterium freudenreichii subsp. freudenreichii]	0.821496	0.145692	0.965079	0.995603	S	PAC2 family	-0.283674	0.836565	UNCHANGED
emb|CDP49147.1|	Glycine hydroxymethyltransferase precursor [Propionibacterium freudenreichii subsp. freudenreichii]	0.819253	0.00124149	1.03799	0.995603	E	Catalyzes the reversible interconversion of serine and glycine with tetrahydrofolate (THF) serving as the one-carbon carrier. This reaction serves as the major source of one-carbon groups required for the biosynthesis of purines, thymidylate, methionine, and other important biomolecules. Also exhibits THF- independent aldolase activity toward beta-hydroxyamino acids, producing glycine and aldehyd…	-0.287619	2.90606	UNCHANGED
emb|CDP49120.1|	Hypothetical secreted protein [Propionibacterium freudenreichii subsp. freudenreichii]	0.818741	0.000145723	1.04762	0.995603			-0.288521	3.83647	UNCHANGED
emb|CDP48617.1|	Histidyl-tRNA synthetase (Histidine--tRNA ligase) (HisRS) [Propionibacterium freudenreichii subsp. freudenreichii]	0.818667	0.00246234	1.0084	0.995603	J	histidyl-tRNA synthetase	-0.288651	2.60865	UNCHANGED
emb|CDP49761.1|	NUDIX hydrolase NTP pyrophosphohydrolases including oxidative damage repair enzymes [Propionibacterium freudenreichii subsp. freudenreichii]	0.816921	0.674749	1.0582	0.995603	L	Nudix hydrolase	-0.291732	0.170858	UNCHANGED
emb|CDP49182.1|	iolB (Myo-inositol catabolism IolB protein) [Propionibacterium freudenreichii subsp. freudenreichii]	0.815399	0.191685	0.962963	0.995603	G	myo-inositol catabolism IolB	-0.294421	0.717412	UNCHANGED
emb|CDP47567.1|	50S ribosomal protein L20 [Propionibacterium freudenreichii subsp. freudenreichii]	0.815208	0.00084019	0.958541	0.995603	J	Binds directly to 23S ribosomal RNA and is necessary for the in vitro assembly process of the 50S ribosomal subunit. It is not involved in the protein synthesizing functions of that subunit (By similarity)	-0.29476	3.07562	UNCHANGED
emb|CDP48417.1|	GatB_Yqey, GatB/Yqey [Propionibacterium freudenreichii subsp. freudenreichii]	0.812492	0.00926625	0.854436	0.995603	S	GatB YqeY	-0.299574	2.0331	UNCHANGED
emb|CDP47953.1|	50S ribosomal protein L23 [Propionibacterium freudenreichii subsp. freudenreichii]	0.809872	0.000456787	0.911433	0.995603	J	One of the early assembly proteins it binds 23S rRNA. One of the proteins that surrounds the polypeptide exit tunnel on the outside of the ribosome. Forms the main docking site for trigger factor binding to the ribosome (By similarity)	-0.304235	3.34029	UNCHANGED
emb|CDP47840.1|	Phosphoribosylaminoimidazolecarboxamide formyltransferase (AICAR transformylase) [Propionibacterium freudenreichii subsp. freudenreichii]	0.808376	2.29695e-05	0.956427	0.995603	F	bifunctional purine biosynthesis protein PurH	-0.306902	4.63885	UNCHANGED
emb|CDP48643.1|	Tryptophan synthase alpha chain (TrpA) [Propionibacterium freudenreichii subsp. freudenreichii]	0.807929	0.00112913	1.0892	0.995603	E	The alpha subunit is responsible for the aldol cleavage of indoleglycerol phosphate to indole and glyceraldehyde 3- phosphate (By similarity)	-0.3077	2.94726	UNCHANGED
emb|CDP48182.1|	Protein of unknown function [Propionibacterium freudenreichii subsp. freudenreichii]	0.805318	0.00033773	0.97491	0.995603	D	plasmid partition protein ParA	-0.312369	3.47143	UNCHANGED
emb|CDP48994.1|	Hypothetical protein PFCIRM129_06175 [Propionibacterium freudenreichii subsp. freudenreichii]	0.805005	0.000231913	0.995556	0.995603	S	Inherit from bactNOG: Cupin 2, conserved barrel domain protein	-0.312931	3.63467	UNCHANGED
emb|CDP47723.1|	long-chain fatty-acid CoA ligase (AMP-binding enzyme) (long-chain-fatty-acid---CoA ligase) [Propionibacterium freudenreichii subsp. freudenreichii]	0.804892	0.0242185	1.04348	0.995603	I	Amp-dependent synthetase and ligase	-0.313133	1.61585	UNCHANGED
emb|CDP47765.1|	Ribonuclease PH (RNase PH) (tRNA nucleotidyltransferase) [Propionibacterium freudenreichii subsp. freudenreichii]	0.80242	0.0110574	0.978593	0.995603	J	Phosphorolytic exoribonuclease that removes nucleotide residues following the -CCA terminus of tRNA and adds nucleotides to the ends of RNA molecules by using nucleoside diphosphates as substrates (By similarity)	-0.317571	1.95635	UNCHANGED
emb|CDP49204.1|	Inosine/uridine-preferring nucleoside hydrolase (purine nucleosidase) [Propionibacterium freudenreichii subsp. freudenreichii]	0.801675	0.00173363	NA	NA	F	Inosine-uridine preferring nucleoside hydrolase	-0.318911	2.76104	UNCHANGED
emb|CDP47954.1|	50S ribosomal protein L4 [Propionibacterium freudenreichii subsp. freudenreichii]	0.800602	8.54548e-05	0.866785	0.257785	J	Forms part of the polypeptide exit tunnel (By similarity)	-0.320843	4.06826	UNCHANGED
emb|CDP48246.1|	Putative uncharacterized protein [Propionibacterium freudenreichii subsp. freudenreichii]	0.800452	0.000251331	0.971363	0.995603	NA	NA	-0.321114	3.59975	UNCHANGED
emb|CDP47610.1|	Phosphopantetheine adenylyltransferase (Pantetheine-phosphate adenylyltransferase) (PPAT) (Dephospho-CoA pyrophosphorylase) [Propionibacterium freudenreichii subsp. freudenreichii]	0.799274	0.00523049	1.03226	0.995603	H	Reversibly transfers an adenylyl group from ATP to 4'- phosphopantetheine, yielding dephospho-CoA (dPCoA) and pyrophosphate (By similarity)	-0.323237	2.28146	UNCHANGED
emb|CDP49274.1|	Hypothetical protein PFCIRM129_11025 [Propionibacterium freudenreichii subsp. freudenreichii]	0.798052	0.00972292	0.973995	0.995603	S	Required for maturation of 30S ribosomal subunits (By similarity)	-0.325445	2.0122	UNCHANGED
emb|CDP48036.1|	Hypothetical protein PFCIRM129_08695 [Propionibacterium freudenreichii subsp. freudenreichii]	0.796165	0.00416646	0.899863	0.995603	S	Protein of unknown function (DUF3073)	-0.32886	2.38023	UNCHANGED
emb|CDP47980.1|	R_hydratase_like, (R)-hydratase [(R)-specific enoyl-CoA hydratase] [Propionibacterium freudenreichii subsp. freudenreichii]	0.796153	0.00755744	0.958333	0.995603	S	UPF0336 protein	-0.328882	2.12163	UNCHANGED
emb|CDP47981.1|	50S ribosomal protein L33 RpmG [Propionibacterium freudenreichii subsp. freudenreichii]	0.795819	0.0269312	0.888889	0.995603	J	50S ribosomal protein L33	-0.329487	1.56974	UNCHANGED
emb|CDP49019.1|	Heat shock protein transcriptional repressor HspR1 (Hspr1 protein) [Propionibacterium freudenreichii subsp. freudenreichii]	0.7947	6.83394e-05	0.91018	0.995603	K	Transcriptional regulator	-0.331518	4.16533	UNCHANGED
emb|CDP48622.1|	Protein-export membrane protein secF [Propionibacterium freudenreichii subsp. freudenreichii]	0.794511	0.000284722	0.793651	0.995603	U	Part of the Sec protein translocase complex. Interacts with the SecYEG preprotein conducting channel. SecDF uses the proton motive force (PMF) to complete protein translocation after the ATP-dependent function of SecA (By similarity)	-0.331862	3.54558	UNCHANGED
emb|CDP49282.1|	Ribosome recycling factor (Ribosome-releasing factor) (RRF) [Propionibacterium freudenreichii subsp. freudenreichii]	0.79319	0.000231913	0.974985	0.995603	J	Responsible for the release of ribosomes from messenger RNA at the termination of protein biosynthesis. May increase the efficiency of translation by recycling ribosomes from one round of translation to another (By similarity)	-0.334262	3.63467	UNCHANGED
emb|CDP47685.1|	GTPase [Propionibacterium freudenreichii subsp. freudenreichii]	0.793113	0.0037243	1.06061	0.995603	S	An essential GTPase which binds GTP, GDP and possibly (p)ppGpp with moderate affinity, with high nucleotide exchange rates and a fairly low GTP hydrolysis rate (By similarity). It may play a role in control of the cell cycle, stress response, ribosome biogenesis and in those bacteria that undergo differentiation, in morphogenesis control	-0.334402	2.42896	UNCHANGED
emb|CDP48393.1|	Cold shock-like protein CspA [Propionibacterium freudenreichii subsp. freudenreichii]	0.792442	0.00232657	0.875849	0.572955	K	Cold shock protein	-0.335623	2.63328	UNCHANGED
emb|CDP49402.1|	Hypothetical protein PFCIRM129_11685 [Propionibacterium freudenreichii subsp. freudenreichii]	0.791755	1.93012e-05	1.05095	0.995603			-0.336874	4.71442	UNCHANGED
emb|CDP48243.1|	Protein of unknown function [Propionibacterium freudenreichii subsp. freudenreichii]	0.789831	6.74469e-05	0.958333	0.995603			-0.340384	4.17104	UNCHANGED
emb|CDP47972.1|	50S ribosomal protein L1 [Propionibacterium freudenreichii subsp. freudenreichii]	0.789007	0.000335113	0.935673	0.995603	J	Binds directly to 23S rRNA. The L1 stalk is quite mobile in the ribosome, and is involved in E site tRNA release (By similarity)	-0.34189	3.47481	UNCHANGED
emb|CDP49171.1|	Glutamyl-tRNA reductase [Propionibacterium freudenreichii subsp. freudenreichii]	0.787558	0.0371351	0.951267	0.995603	H	Catalyzes the NADPH-dependent reduction of glutamyl- tRNA(Glu) to glutamate 1-semialdehyde (GSA) (By similarity)	-0.344542	1.43022	UNCHANGED
emb|CDP47888.1|	Hypothetical protein PFCIRM129_07905 [Propionibacterium freudenreichii subsp. freudenreichii]	0.786783	0.0093775	0.977778	0.995603	S	ATP-binding protein	-0.345962	2.02791	UNCHANGED
emb|CDP48334.1|	two-component response regulator [Propionibacterium freudenreichii subsp. freudenreichii]	0.786119	0.000460457	1.01988	0.995603	T	response regulator	-0.34718	3.33681	UNCHANGED
emb|CDP49782.1|	Hypothetical protein PFCIRM129_02050 [Propionibacterium freudenreichii subsp. freudenreichii]	0.784727	0.000534718	0.933333	0.995603	NA	NA	-0.349738	3.27188	UNCHANGED
emb|CDP49489.1|	Single-strand binding protein [Propionibacterium freudenreichii subsp. freudenreichii]	0.783067	5.08201e-05	0.971576	0.995603	L	single-stranded DNA-binding protein	-0.352793	4.29396	UNCHANGED
emb|CDP47764.1|	HAM1, NTPase/HAM1 [Propionibacterium freudenreichii subsp. freudenreichii]	0.783029	0.000997511	0.925926	0.995603	F	Pyrophosphatase that hydrolyzes non-canonical purine nucleotides such as XTP and ITP dITP to their respective monophosphate derivatives. Might exclude non-canonical purines from DNA precursor pool, thus preventing their incorporation into DNA and avoiding chromosomal lesions (By similarity)	-0.352862	3.00108	UNCHANGED
emb|CDP48047.1|	Phosphoribosylformylglycinamidine synthase II (FGAM synthase II) [Propionibacterium freudenreichii subsp. freudenreichii]	0.780805	0.000330842	NA	NA	F	Phosphoribosylformylglycinamidine synthase II	-0.356966	3.48038	UNCHANGED
emb|CDP48660.1|	Hypothetical protein PFCIRM129_04375 [Propionibacterium freudenreichii subsp. freudenreichii]	0.778717	0.00285289	1.31687	0.995603	NA	NA	-0.360829	2.54471	UNCHANGED
emb|CDP47865.1|	Cysteine synthase 1 [Propionibacterium freudenreichii subsp. freudenreichii]	0.77773	5.55906e-05	1.01075	0.995603	E	Cystathionine beta-synthase	-0.362659	4.255	UNCHANGED
emb|CDP48599.1|	Putative integration host factor MihF [Propionibacterium freudenreichii subsp. freudenreichii]	0.777208	0.0495713	0.512077	0.00345441	S	integration host factor	-0.363626	1.30477	UNCHANGED
emb|CDP48395.1|	Hypothetical protein PFCIRM129_02970 [Propionibacterium freudenreichii subsp. freudenreichii]	0.776852	2.52325e-06	1.23148	0.830017	S	Protein of unknown function (DUF3107)	-0.364288	5.59804	UNCHANGED
emb|CDP47688.1|	Ribonuclease, Rne/Rng family [Propionibacterium freudenreichii subsp. freudenreichii]	0.776788	0.019376	0.955823	0.995603	J	ribonuclease	-0.364407	1.71274	UNCHANGED
emb|CDP48634.1|	Histidinol dehydrogenase (HDH) [Propionibacterium freudenreichii subsp. freudenreichii]	0.776627	1.74784e-05	0.94686	0.995603	E	Catalyzes the sequential NAD-dependent oxidations of L- histidinol to L-histidinaldehyde and then to L-histidine (By similarity)	-0.364706	4.7575	UNCHANGED
emb|CDP47973.1|	50S ribosomal protein L11 [Propionibacterium freudenreichii subsp. freudenreichii]	0.77581	0.00557662	0.962001	0.995603	J	This protein binds directly to 23S ribosomal RNA (By similarity)	-0.366225	2.25363	UNCHANGED
emb|CDP48543.1|	Acetate kinase [Propionibacterium freudenreichii subsp. freudenreichii]	0.775774	9.07106e-06	0.982079	0.995603	C	Catalyzes the formation of acetyl phosphate from acetate and ATP. Can also catalyze the reverse reaction (By similarity)	-0.366291	5.04234	UNCHANGED
emb|CDP47791.1|	Mannose-1-phosphate guanylyltransferase [Propionibacterium freudenreichii subsp. freudenreichii]	0.769227	0.803397	1.2	0.995603	M	Mannose-1-phosphate guanylyltransferase	-0.378519	0.09507	UNCHANGED
emb|CDP48046.1|	Zinc metallopeptidase [Propionibacterium freudenreichii subsp. freudenreichii]	0.768095	5.00843e-06	1.00208	0.995603	E	peptidase	-0.380643	5.3003	UNCHANGED
emb|CDP49778.1|	Uracil phosphoribosyltransferase (UMP pyrophosphorylase) (UPRTase) [Propionibacterium freudenreichii subsp. freudenreichii]	0.764258	0.00772637	0.979592	0.995603	F	Catalyzes the conversion of uracil and 5-phospho-alpha- D-ribose 1-diphosphate (PRPP) to UMP and diphosphate (By similarity)	-0.387868	2.11202	UNCHANGED
emb|CDP48416.1|	Peptide chain release factor 2 (RF-2) [Propionibacterium freudenreichii subsp. freudenreichii]	0.76287	0.0277785	1.08042	0.995603	J	Peptide chain release factor 2 directs the termination of translation in response to the peptide chain termination codons UGA and UAA (By similarity)	-0.390492	1.55629	UNCHANGED
emb|CDP48484.1|	Ketol-acid reductoisomerase (Acetohydroxy-acid isomeroreductase) (Alpha-keto-beta-hydroxylacil reductoisomerase) [Propionibacterium freudenreichii subsp. freudenreichii]	0.76202	3.33385e-05	1.02415	0.995603	E	Alpha-keto-beta-hydroxylacyl reductoisomerase	-0.392099	4.47705	UNCHANGED
emb|CDP49136.1|	Cystathionine gamma-synthase (O-succinylhomoserine (thiol)-lyase) [Propionibacterium freudenreichii subsp. freudenreichii]	0.761911	7.24081e-06	0.808081	0.995603	E	O-succinylhomoserine sulfhydrylase	-0.392306	5.14021	UNCHANGED
emb|CDP49409.1|	Glutamine synthetase [Propionibacterium freudenreichii subsp. freudenreichii]	0.759847	0.00454808	0.989372	0.995603	E	glutamine synthetase	-0.396219	2.34217	UNCHANGED
emb|CDP49233.1|	Putative uncharacterized protein [Propionibacterium freudenreichii subsp. freudenreichii]	0.758923	0.000367304	0.948148	0.995603	NA	NA	-0.397975	3.43497	UNCHANGED
emb|CDP47793.1|	Phosphoribosylaminoimidazole carboxylase catalytic subunit [Propionibacterium freudenreichii subsp. freudenreichii]	0.756509	8.55777e-05	1.09942	0.995603	F	Catalyzes the conversion of N5-carboxyaminoimidazole ribonucleotide (N5-CAIR) to 4-carboxy-5-aminoimidazole ribonucleotide (CAIR) (By similarity)	-0.402571	4.06764	UNCHANGED
emb|CDP47671.1|	Dihydroorotase multifunctional complex type (dihydroorotase) [Propionibacterium freudenreichii subsp. freudenreichii]	0.755644	0.712649	0.727273	0.995603	F	dihydroorotase	-0.404221	0.147124	UNCHANGED
emb|CDP48935.1|	GTPase YchF [Propionibacterium freudenreichii subsp. freudenreichii]	0.752609	8.68815e-07	1.03912	0.995603	J	GTP-binding protein YchF	-0.410028	6.06107	UNCHANGED
emb|CDP47757.1|	CbiL Precorrin-2 C20-methyltransferase [Propionibacterium freudenreichii subsp. freudenreichii]	0.752293	1.32679e-05	0.933782	0.995603	H	Precorrin-2 C(20)-methyltransferase	-0.410634	4.8772	UNCHANGED
emb|CDP49511.1|	Aldo/keto reductases, related to diketogulonate reductase [Propionibacterium freudenreichii subsp. freudenreichii]	0.751796	9.98197e-05	1.01292	0.995603	C	reductase	-0.411587	4.00078	UNCHANGED
emb|CDP49487.1|	50S ribosomal protein L9 [Propionibacterium freudenreichii subsp. freudenreichii]	0.74983	0.018662	0.993464	0.995603	J	Binds to the 23S rRNA (By similarity)	-0.415365	1.72904	UNCHANGED
emb|CDP49273.1|	Transcription termination/ antitermination factor NusA [Propionibacterium freudenreichii subsp. freudenreichii]	0.749479	0.00340038	0.975189	0.995603	K	factor nusa	-0.41604	2.46847	UNCHANGED
emb|CDP48630.1|	Phosphoribosyl isomerase A (1-(5-phosphoribosyl)-5-[(5-phosphoribosylamino)methylideneamino] imidazole-4-carboxamide isomerase) (Phosphoribosylformimino-5-aminoimidazole carboxamide ribotide isomerase) (N-(5-phosphoribosyl)anthranilate isomerase) (PRAI) [Propionibacterium freudenreichii subsp. freudenreichii]	0.749236	3.17497e-05	1.03568	0.995603	E	Phosphoribosylformimino-5-aminoimidazole carboxamide ribotide isomerase	-0.416508	4.49826	UNCHANGED
emb|CDP48733.1|	RNA polymerase principal sigma factor HrdB [Propionibacterium freudenreichii subsp. freudenreichii]	0.746987	0.00146158	0.932605	0.995603	K	Sigma factors are initiation factors that promote the attachment of RNA polymerase to specific initiation sites and are then released (By similarity)	-0.420845	2.83518	UNCHANGED
emb|CDP47755.1|	precorrin methylase (precorrin-3B C17-methyltransferase) CbiE/G/H fusion protein [Propionibacterium freudenreichii subsp. freudenreichii]	0.74046	1.33129e-05	0.928839	0.995603	H	precorrin-3B C17-methyltransferase	-0.433507	4.87573	UNCHANGED
emb|CDP48824.1|	Dihydroxyacetone kinase [Propionibacterium freudenreichii subsp. freudenreichii]	0.740352	2.52057e-06	0.995025	0.995603	G	Dihydroxyacetone kinase	-0.433717	5.5985	UNCHANGED
emb|CDP47921.1|	Translation initiation factor IF-1 [Propionibacterium freudenreichii subsp. freudenreichii]	0.737869	0.11354	0.930556	0.995603	J	however, it seems to stimulate more or less all the activities of the other two initiation factors, IF-2 and IF-3 (By similarity)	-0.438564	0.944851	UNCHANGED
emb|CDP48608.1|	Chorismate synthase (5-enolpyruvylshikimate-3-phosphate phospholyase) [Propionibacterium freudenreichii subsp. freudenreichii]	0.737335	1.03967e-05	0.910569	0.995603	E	5-enolpyruvylshikimate-3-phosphate phospholyase	-0.439608	4.9831	UNCHANGED
emb|CDP48143.1|	Hypothetical protein PFCIRM129_08990 [Propionibacterium freudenreichii subsp. freudenreichii]	0.735303	0.202871	1.23077	0.995603	L	DNA polymerase III, subunits gamma and tau	-0.443589	0.69278	UNCHANGED
emb|CDP49608.1|	Short chain dehydrogenase [Propionibacterium freudenreichii subsp. freudenreichii]	0.733471	0.000231913	1.02469	0.995603	I, Q	Short chain dehydrogenase	-0.447189	3.63467	UNCHANGED
emb|CDP49249.1|	Phosphoribosylamine-glycine ligase [Propionibacterium freudenreichii subsp. freudenreichii]	0.732426	0.00027122	1.01587	0.995603	F	Phosphoribosylglycinamide synthetase	-0.449244	3.56668	UNCHANGED
emb|CDP47717.1|	Hypothetical protein PFCIRM129_07010 [Propionibacterium freudenreichii subsp. freudenreichii]	0.729501	0.00143275	1.02415	0.995603	S	nerd domain-containing protein	-0.455019	2.84383	UNCHANGED
emb|CDP49728.1|	Lsr2-like protein [Propionibacterium freudenreichii subsp. freudenreichii]	0.728389	0.000156272	0.988577	0.995603	S	Lsr2-like protein	-0.457219	3.80612	UNCHANGED
emb|CDP48122.1|	Betaine-aldehyde dehydrogenase [Propionibacterium freudenreichii subsp. freudenreichii]	0.72795	2.43685e-07	0.987654	0.995603	C	Aldehyde dehydrogenase	-0.458089	6.61317	UNCHANGED
emb|CDP49170.1|	Porphobilinogen deaminase (PBG) (Hydroxymethylbilane synthase) (HMBS) (Pre-uroporphyrinogen synthase) [Propionibacterium freudenreichii subsp. freudenreichii]	0.719604	0.00503576	0.924444	0.995603	H	Tetrapolymerization of the monopyrrole PBG into the hydroxymethylbilane pre-uroporphyrinogen in several discrete steps (By similarity)	-0.474725	2.29793	UNCHANGED
emb|CDP48873.1|	Methyltransferase gidB (Glucose-inhibited division protein B) [Propionibacterium freudenreichii subsp. freudenreichii]	0.719238	5.47576e-05	0.957265	0.995603	M	Specifically methylates the N7 position of a guanine in 16S rRNA (By similarity)	-0.475458	4.26156	UNCHANGED
emb|CDP47944.1|	50S ribosomal protein L24 [Propionibacterium freudenreichii subsp. freudenreichii]	0.714823	1.5469e-05	0.980625	0.995603	J	One of the proteins that surrounds the polypeptide exit tunnel on the outside of the subunit (By similarity)	-0.484342	4.81054	UNCHANGED
emb|CDP49676.1|	Hypothetical protein PFCIRM129_01490 [Propionibacterium freudenreichii subsp. freudenreichii]	0.714394	0.0250191	NA	NA	S	Bifunctional serine threonine kinase and phosphorylase involved in the regulation of the pyruvate, phosphate dikinase (PPDK) by catalyzing its phosphorylation dephosphorylation (By similarity)	-0.485208	1.60173	UNCHANGED
emb|CDP48042.1|	UPF0210 protein [Propionibacterium freudenreichii subsp. freudenreichii]	0.714382	0.0638943	1.02871	0.995603	S	UPF0210 protein	-0.485232	1.19454	UNCHANGED
emb|CDP48456.1|	Glycyl-tRNA synthetase (Glycine--tRNA ligase) (GlyRS) [Propionibacterium freudenreichii subsp. freudenreichii]	0.711794	6.46635e-06	0.832896	0.92618	J	Catalyzes the attachment of glycine to tRNA(Gly) (By similarity)	-0.490468	5.18934	UNCHANGED
emb|CDP48895.1|	drug exporters of the RND superfamily [Propionibacterium freudenreichii subsp. freudenreichii]	0.710735	0.0483375	1.12821	0.995603	S	MmpL domain-containing protein	-0.492617	1.31572	UNCHANGED
emb|CDP48325.1|	DNA topoisomerase I [Propionibacterium freudenreichii subsp. freudenreichii]	0.708494	1.30204e-08	0.967498	0.995603	L	Releases the supercoiling and torsional tension of DNA, which is introduced during the DNA replication and transcription, by transiently cleaving and rejoining one strand of the DNA duplex. Introduces a single-strand break via transesterification at a target site in duplex DNA. The scissile phosphodiester is attacked by the catalytic tyrosine of the enzyme, resulting in the formation of a DNA-(5'…	-0.497173	7.88538	UNCHANGED
emb|CDP48060.1|	CobA Uroporphyrinogen III methyltransferase [Propionibacterium freudenreichii subsp. freudenreichii]	0.706648	7.13224e-07	1.00647	0.995603	H	Uroporphyrin-III c-methyltransferase	-0.500937	6.14677	UNCHANGED
emb|CDP48984.1|	Aspartate carbamoyltransferase [Propionibacterium freudenreichii subsp. freudenreichii]	0.705539	0.139839	1.24444	0.995603	F	Aspartate transcarbamylase	-0.503202	0.854371	UNCHANGED
emb|CDP47918.1|	30S ribosomal protein S11 [Propionibacterium freudenreichii subsp. freudenreichii]	0.704037	5.98985e-07	0.997101	0.995603	J	Located on the platform of the 30S subunit, it bridges several disparate RNA helices of the 16S rRNA. Forms part of the Shine-Dalgarno cleft in the 70S ribosome (By similarity)	-0.506277	6.22258	UNCHANGED
emb|CDP48598.1|	Guanylate kinase, Guanosine monophosphate kinase (GMP kinase) [Propionibacterium freudenreichii subsp. freudenreichii]	0.704008	4.84906e-05	0.965517	0.995603	F	Essential for recycling GMP and indirectly, cGMP (By similarity)	-0.506336	4.31434	UNCHANGED
emb|CDP49532.1|	Carboxypeptidase [Propionibacterium freudenreichii subsp. freudenreichii]	0.703492	6.46635e-06	1.00741	0.995603	E	amidohydrolase	-0.507395	5.18934	UNCHANGED
emb|CDP49104.1|	Aspartyl/glutamyl-tRNA(Asn/Gln) amidotransferase subunit B (Asp/Glu-ADT subunit B) [Propionibacterium freudenreichii subsp. freudenreichii]	0.703231	0.0576871	0.993464	0.995603	J	Allows the formation of correctly charged Asn-tRNA(Asn) or Gln-tRNA(Gln) through the transamidation of misacylated Asp- tRNA(Asn) or Glu-tRNA(Gln) in organisms which lack either or both of asparaginyl-tRNA or glutaminyl-tRNA synthetases. The reaction takes place in the presence of glutamine and ATP through an activated phospho-Asp-tRNA(Asn) or phospho-Glu-tRNA(Gln) (By similarity)	-0.507928	1.23892	UNCHANGED
emb|CDP48644.1|	Tryptophan synthase beta chain (TrpB) [Propionibacterium freudenreichii subsp. freudenreichii]	0.703074	2.00073e-07	NA	NA	E	The beta subunit is responsible for the synthesis of L- tryptophan from indole and L-serine (By similarity)	-0.508252	6.69881	UNCHANGED
emb|CDP48038.1|	Phosphoribosylformylglycinamidine cyclo-ligase [Propionibacterium freudenreichii subsp. freudenreichii]	0.696799	2.67154e-05	1.07154	0.995603	F	Phosphoribosylformylglycinamidine cyclo-ligase	-0.521185	4.57324	UNCHANGED
emb|CDP49424.1|	magnesium (Mg2+) transporter [Propionibacterium freudenreichii subsp. freudenreichii]	0.696385	0.00370223	1.05983	0.995603	P	MgtE intracellular region	-0.522043	2.43154	UNCHANGED
emb|CDP49351.1|	Putative DNA polymerase I [Propionibacterium freudenreichii subsp. freudenreichii]	0.695626	0.00402495	1.00585	0.995603	L	DNA polymerase i	-0.523615	2.39524	UNCHANGED
emb|CDP47951.1|	30S ribosomal protein S19 [Propionibacterium freudenreichii subsp. freudenreichii]	0.69542	2.3131e-05	0.971193	0.995603	J	Protein S19 forms a complex with S13 that binds strongly to the 16S ribosomal RNA (By similarity)	-0.524044	4.6358	UNCHANGED
emb|CDP47754.1|	CysG/CbiX [Propionibacterium freudenreichii subsp. freudenreichii]	0.694967	8.76459e-07	0.903111	0.995603	H	cobalamin (vitamin B12) biosynthesis CbiX protein	-0.524984	6.05727	UNCHANGED
emb|CDP47940.1|	30S ribosomal protein S8 [Propionibacterium freudenreichii subsp. freudenreichii]	0.694201	3.75376e-05	0.954654	0.995603	J	One of the primary rRNA binding proteins, it binds directly to 16S rRNA central domain where it helps coordinate assembly of the platform of the 30S subunit (By similarity)	-0.526576	4.42553	UNCHANGED
emb|CDP47937.1|	30S ribosomal protein S5 [Propionibacterium freudenreichii subsp. freudenreichii]	0.693598	1.63819e-05	0.956847	0.995603	J	Located at the back of the 30S subunit body where it stabilizes the conformation of the head with respect to the body (By similarity)	-0.527829	4.78564	UNCHANGED
emb|CDP48981.1|	Ribosomal protein L25 [Propionibacterium freudenreichii subsp. freudenreichii]	0.691083	6.92971e-07	0.987654	0.995603	J	This is one of the proteins that binds to the 5S RNA in the ribosome where it forms part of the central protuberance (By similarity)	-0.533069	6.15929	UNCHANGED
emb|CDP48582.1|	Cytidylate kinase (CK) (Cytidine monophosphate kinase) (CMP kinase) [Propionibacterium freudenreichii subsp. freudenreichii]	0.689501	0.000289116	0.984127	0.995603	F	Cytidine monophosphate kinase	-0.536376	3.53893	UNCHANGED
emb|CDP47917.1|	30S ribosomal protein S4 [Propionibacterium freudenreichii subsp. freudenreichii]	0.688744	1.81352e-06	0.924209	0.849728	J	One of the primary rRNA binding proteins, it binds directly to 16S rRNA where it nucleates assembly of the body of the 30S subunit (By similarity)	-0.53796	5.74148	UNCHANGED
emb|CDP48126.1|	Hypothetical protein PFCIRM129_09305 [Propionibacterium freudenreichii subsp. freudenreichii]	0.687887	0.0332163	0.936508	0.995603	S	Domain of unknown function DUF77	-0.539757	1.47865	UNCHANGED
emb|CDP48012.1|	ABC transporter ATP-binding protein [Propionibacterium freudenreichii subsp. freudenreichii]	0.687744	0.0229242	1.03807	0.995603	V	abc transporter	-0.540056	1.63971	UNCHANGED
emb|CDP49246.1|	Phosphoribosylaminoimidazole-succinocarboxamidesynthase [Propionibacterium freudenreichii subsp. freudenreichii]	0.684786	7.03461e-06	1.05299	0.995603	F	SAICAR synthetase	-0.546276	5.15276	UNCHANGED
emb|CDP48719.1|	Trk system potassium uptake protein TrkA (K(+)-uptake protein TrkA) [Propionibacterium freudenreichii subsp. freudenreichii]	0.684222	5.42041e-07	0.917563	0.995603	P	TrkA-N domain protein	-0.547463	6.26597	UNCHANGED
emb|CDP49663.1|	pyrophosphatase PpaX [Propionibacterium freudenreichii subsp. freudenreichii]	0.683958	4.82332e-05	1.15033	0.995603	S	haloacid dehalogenase-like hydrolase	-0.548021	4.31665	UNCHANGED
emb|CDP48480.1|	Imidazole glycerol phosphate synthase subunit HisF [Propionibacterium freudenreichii subsp. freudenreichii]	0.683374	0.0073662	1.01818	0.995603	E	IGPS catalyzes the conversion of PRFAR and glutamine to IGP, AICAR and glutamate. The HisF subunit catalyzes the cyclization activity that produces IGP and AICAR from PRFAR using the ammonia provided by the HisH subunit (By similarity)	-0.549254	2.13276	UNCHANGED
emb|CDP48982.1|	Ribose-phosphate pyrophosphokinase [Propionibacterium freudenreichii subsp. freudenreichii]	0.682313	1.16116e-07	1.07448	0.995603	F	Phosphoribosyl pyrophosphate synthase	-0.551494	6.93511	UNCHANGED
emb|CDP47609.1|	Hypothetical protein PFCIRM129_00285 [Propionibacterium freudenreichii subsp. freudenreichii]	0.681981	1.43073e-06	1.38272	0.995603	S	metal-binding protein	-0.552197	5.84444	UNCHANGED
emb|CDP48799.1|	ATP synthase epsilon chain (ATP synthase F1 sector epsilon subunit) [Propionibacterium freudenreichii subsp. freudenreichii]	0.681443	5.98985e-07	0.988662	0.995603	C	Produces ATP from ADP in the presence of a proton gradient across the membrane (By similarity)	-0.553335	6.22258	UNCHANGED
emb|CDP47897.1|	50S ribosomal protein L13 [Propionibacterium freudenreichii subsp. freudenreichii]	0.679306	7.15927e-07	0.90566	0.995603	J	This protein is one of the early assembly proteins of the 50S ribosomal subunit, although it is not seen to bind rRNA by itself. It is important during the early stages of 50S assembly (By similarity)	-0.557866	6.14513	UNCHANGED
emb|CDP47956.1|	30S ribosomal protein S10 [Propionibacterium freudenreichii subsp. freudenreichii]	0.67731	2.62558e-05	0.956974	0.995603	J	Involved in the binding of tRNA to the ribosomes (By similarity)	-0.562112	4.58078	UNCHANGED
emb|CDP47969.1|	50S ribosomal protein L10 [Propionibacterium freudenreichii subsp. freudenreichii]	0.669337	0.0457463	0.797792	0.103491	J	50S ribosomal protein L10	-0.579195	1.33964	UNCHANGED
emb|CDP48844.1|	ribose-phosphate pyrophosphokinase (RPPK) (Phosphoribosyl pyrophosphate synthetase) (P-Rib-PP synthetase) (PRPP synthetase) [Propionibacterium freudenreichii subsp. freudenreichii]	0.668318	1.09677e-05	1.06173	0.995603	F	Ribose-phosphate pyrophosphokinase	-0.581393	4.95989	UNCHANGED
emb|CDP47912.1|	Resuscitation-promoting factor RpfB [Propionibacterium freudenreichii subsp. freudenreichii]	2.33573	2.47462e-06	0.330159	2.53231e-05	L	domain protein	1.22387	5.60649	UP
emb|CDP49065.1|	Surface layer protein A (S-layer protein A) [Propionibacterium freudenreichii subsp. freudenreichii]	1.55673	3.05928e-07	1.16155	0.922433	O	S-layer homology domain	0.638521	6.51438	UP
emb|CDP48376.1|	Zn-dependant peptidase [Propionibacterium freudenreichii subsp. freudenreichii]	NA	NA	1.6	0.995603	O	peptidase	0.678072	0.00191375	UP
emb|CDP48588.1|	SppA, Periplasmic serine proteases [Propionibacterium freudenreichii subsp. freudenreichii]	6.05344	5.70967e-09	1.26316	0.995603	O, U	Peptidase family S49	2.59776	8.24339	UP
emb|CDP47990.1|	Metalloprotease (Peptidase family M13) [Propionibacterium freudenreichii subsp. freudenreichii]	2.85595	0.0025151	1.3037	0.995603	O	Peptidase family M13	1.51397	2.59944	UP
emb|CDP47983.1|	Peroxiredoxin/Alkyl hydroperoxide reductase subunit C /Thioredoxin peroxidase/Alkyl hydroperoxide reductase protein C22/General stress protein 22 [Propionibacterium freudenreichii subsp. freudenreichii]	2.29055	1.21759e-13	1.21401	0.260403	O	alkyl hydroperoxide reductase	1.19569	12.9145	UP
emb|CDP49595.1|	FK506-binding protein (peptidyl-prolyl cis-trans isomerase) [Propionibacterium freudenreichii subsp. freudenreichii]	2.07088	1.4522e-07	0.865801	0.995603	O	Peptidyl-prolyl cis-trans isomerase	1.05024	6.83797	UP
emb|CDP49391.1|	Probable peptidyl-prolyl cis-trans isomerase A [Propionibacterium freudenreichii subsp. freudenreichii]	1.80746	3.45297e-10	1.08687	0.995603	O	PPIases accelerate the folding of proteins (By similarity)	0.853964	9.46181	UP
emb|CDP48377.1|	Zn dependant peptidase [Propionibacterium freudenreichii subsp. freudenreichii]	1.61966	0.000304751	1.02564	0.995603	O	Peptidase M16 domain-containing protein	0.695695	3.51606	UP
emb|CDP48125.1|	FAD-dependent pyridine nucleotide-disulphide oxidoreductase:4Fe-4S ferredoxin, iron-sulfur binding:Aromatic-ring hydroxylase [Propionibacterium freudenreichii subsp. freudenreichii]	7.76858	1.25942e-13	1.34974	2.65903e-07	C	glutamate synthase (NADPH) small subunit	2.95765	12.8998	UP
emb|CDP49141.1|	Oxidoreductase [Propionibacterium freudenreichii subsp. freudenreichii]	6.18365	5.95272e-15	1.28395	0.31944	C	Cysteine-rich domain protein	2.62846	14.2253	UP
emb|CDP48084.1|	FAD linked oxidase domain protein [Propionibacterium freudenreichii subsp. freudenreichii]	6.03041	2.84669e-15	1.57688	4.12694e-09	C	Fad linked oxidase	2.59226	14.5457	UP
emb|CDP49140.1|	iron-sulfur protein [Propionibacterium freudenreichii subsp. freudenreichii]	5.30988	5.52502e-17	1.16917	0.103491	C	Iron-sulfur cluster binding protein	2.40868	16.2577	UP
emb|CDP48450.1|	Succinate dehydrogenase, subunit A [Propionibacterium freudenreichii subsp. freudenreichii]	5.06265	8.26123e-07	1.33844	0.0604264	C	Succinate dehydrogenase (Flavoprotein subunit)	2.33989	6.08296	UP
emb|CDP48130.1|	Glycerol-3-phosphate dehydrogenase [NAD(P)+] (NAD(P)H-dependent glycerol-3-phosphate dehydrogenase) [Propionibacterium freudenreichii subsp. freudenreichii]	3.84773	3.78389e-14	1.1453	0.995603	C	NAD-dependent glycerol-3-phosphate dehydrogenase C-terminus	1.94401	13.4221	UP
emb|CDP49203.1|	Lactaldehyde dehydrogenase [Propionibacterium freudenreichii subsp. freudenreichii]	3.76713	2.71797e-11	1.32756	0.525476	C	Aldehyde dehydrogenase	1.91347	10.5658	UP
emb|CDP48743.1|	Anaerobic glycerol-3-phosphate dehydrogenase subunit B [Propionibacterium freudenreichii subsp. freudenreichii]	3.49214	9.7027e-14	1.2657	0.224414	C	Glycerol-3-phosphate dehydrogenase	1.80411	13.0131	UP
emb|CDP48004.1|	NADH-quinone oxidoreductase chain D (NADH dehydrogenase I, chain D) [Propionibacterium freudenreichii subsp. freudenreichii]	3.2407	1.24253e-06	1.15942	0.995603	C	NDH-1 shuttles electrons from NADH, via FMN and iron- sulfur (Fe-S) centers, to quinones in the respiratory chain. The immediate electron acceptor for the enzyme in this species is believed to be ubiquinone. Couples the redox reaction to proton translocation (for every two electrons transferred, four hydrogen ions are translocated across the cytoplasmic membrane), and thus conserves the redox ene…	1.6963	5.90569	UP
emb|CDP48124.1|	Pyruvate synthase/Pyruvate-flavodoxin oxidoreductase [Propionibacterium freudenreichii subsp. freudenreichii]	3.23149	6.57247e-08	1.70096	2.808e-26	C	Oxidoreductase required for the transfer of electrons from pyruvate to flavodoxin (By similarity)	1.6922	7.18227	UP
emb|CDP49123.1|	Aldo/keto reductase [Propionibacterium freudenreichii subsp. freudenreichii]	3.12354	2.06837e-07	1.2549	0.995603	C	aldo keto reductase	1.64318	6.68437	UP
emb|CDP48449.1|	Succinate dehydrogenase, subunit B [Propionibacterium freudenreichii subsp. freudenreichii]	2.85052	1.60411e-08	1.38462	0.597306	C	succinate dehydrogenase fumarate reductase iron-sulfur subunit	1.51122	7.79477	UP
emb|CDP47670.1|	NAD-dependent malic enzyme (NAD-ME) (Malate dehydrogenase) [Propionibacterium freudenreichii subsp. freudenreichii]	2.83457	7.77433e-10	1.2963	0.995603	C	Malate dehydrogenase	1.50313	9.10934	UP
emb|CDP48479.1|	Aldo/keto reductase [Propionibacterium freudenreichii subsp. freudenreichii]	2.70627	1.62489e-10	1.21637	0.995603	C	Aldo keto reductase	1.4363	9.78918	UP
emb|CDP48801.1|	ATP synthase gamma chain (ATP synthase F1 sector gamma subunit) [Propionibacterium freudenreichii subsp. freudenreichii]	2.66036	5.51826e-05	1.38562	0.882072	C	Produces ATP from ADP in the presence of a proton gradient across the membrane. The gamma chain is believed to be important in regulating ATPase activity and the flow of protons through the CF(0) complex (By similarity)	1.41162	4.2582	UP
emb|CDP48744.1|	Anaerobic glycerol-3-phosphate dehydrogenase subunit A [Propionibacterium freudenreichii subsp. freudenreichii]	2.52142	5.73022e-10	1.65556	0.00641809	C	anaerobic glycerol-3-phosphate dehydrogenase, subunit A	1.33424	9.24183	UP
emb|CDP48000.1|	NADH-quinone oxidoreductase subunit H (NADH dehydrogenase I subunit H) [Propionibacterium freudenreichii subsp. freudenreichii]	2.45564	1.74207e-09	NA	NA	C	NDH-1 shuttles electrons from NADH, via FMN and iron- sulfur (Fe-S) centers, to quinones in the respiratory chain. The immediate electron acceptor for the enzyme in this species is believed to be ubiquinone. Couples the redox reaction to proton translocation (for every two electrons transferred, four hydrogen ions are translocated across the cytoplasmic membrane), and thus conserves the redox ene…	1.2961	8.75894	UP
emb|CDP48900.1|	Citrate synthase [Propionibacterium freudenreichii subsp. freudenreichii]	2.37474	4.3021e-10	1.29101	0.995603	C	citrate synthase	1.24777	9.36632	UP
emb|CDP48006.1|	NADH-quinone oxidoreductase chain B [Propionibacterium freudenreichii subsp. freudenreichii]	2.35626	6.3073e-11	1.18056	0.995603	C	NDH-1 shuttles electrons from NADH, via FMN and iron- sulfur (Fe-S) centers, to quinones in the respiratory chain. The immediate electron acceptor for the enzyme in this species is believed to be a menaquinone. Couples the redox reaction to proton translocation (for every two electrons transferred, four hydrogen ions are translocated across the cytoplasmic membrane), and thus conserves the redox …	1.2365	10.2002	UP
emb|CDP47836.1|	Putative isocitrate/isopropylmalate dehydrogenase [Propionibacterium freudenreichii subsp. freudenreichii]	2.30734	1.48322e-11	1.1097	0.995603	C	Isocitrate dehydrogenase NADP	1.20623	10.8288	UP
emb|CDP47593.1|	Succinate dehydrogenase flavoprotein subunit [Propionibacterium freudenreichii subsp. freudenreichii]	2.10606	5.23926e-12	1.09888	0.913342	C	Succinate dehydrogenase (Flavoprotein subunit)	1.07454	11.2807	UP
emb|CDP48002.1|	NADH-quinone oxidoreductase chain F (NADH dehydrogenase I, chain F) (NDH-1, chain F) [Propionibacterium freudenreichii subsp. freudenreichii]	1.99231	7.12186e-12	1.13492	0.995603	C	NADH-quinone oxidoreductase subunit F	0.994445	11.1474	UP
emb|CDP49671.1|	Putative aldo/keto reductase (oxidoreductase) [Propionibacterium freudenreichii subsp. freudenreichii]	1.89403	7.92808e-09	1.18703	0.766418	C	reductase	0.921462	8.10083	UP
emb|CDP49268.1|	Glycerol kinase (ATP:glycerol 3-phosphotransferase) (Glycerokinase) (GK) [Propionibacterium freudenreichii subsp. freudenreichii]	1.84072	2.08511e-06	1.18996	0.995603	C	Key enzyme in the regulation of glycerol uptake and metabolism (By similarity)	0.88027	5.68087	UP
emb|CDP48742.1|	Anaerobic glycerol-3-phosphate dehydrogenase subunit C [Propionibacterium freudenreichii subsp. freudenreichii]	1.827	0.00106657	1.1869	0.720002	C	Cysteine-rich domain	0.869476	2.97201	UP
emb|CDP48001.1|	NADH-quinone oxidoreductase chain G (NADH dehydrogenase I, chain G) [Propionibacterium freudenreichii subsp. freudenreichii]	1.7689	2.57463e-09	1.08621	0.995603	C	subunit G	0.822853	8.58929	UP
emb|CDP49441.1|	Glyoxylate reductase [Propionibacterium freudenreichii subsp. freudenreichii]	1.76681	1.902e-09	1.20494	0.766418	C	Dehydrogenase	0.821146	8.72079	UP
emb|CDP48005.1|	NADH-quinone oxidoreductase chain C (NADH dehydrogenase I, chain C) [Propionibacterium freudenreichii subsp. freudenreichii]	1.76165	2.83642e-09	1.0572	0.995603	C	NDH-1 shuttles electrons from NADH, via FMN and iron- sulfur (Fe-S) centers, to quinones in the respiratory chain. The immediate electron acceptor for the enzyme in this species is believed to be a menaquinone. Couples the redox reaction to proton translocation (for every two electrons transferred, four hydrogen ions are translocated across the cytoplasmic membrane), and thus conserves the redox …	0.816928	8.54723	UP
emb|CDP48428.1|	pyruvate dehydrogenase E1 component (2-oxo-acid dehydrogenase E1 subunit, homodimeric type) [Propionibacterium freudenreichii subsp. freudenreichii]	1.73375	7.9195e-12	1.16377	0.624873	C	Component of the pyruvate dehydrogenase (PDH) complex, that catalyzes the overall conversion of pyruvate to acetyl-CoA and CO(2) (By similarity)	0.793894	11.1013	UP
emb|CDP47592.1|	Succinate dehydrogenase [Propionibacterium freudenreichii subsp. freudenreichii]	1.72497	3.20594e-07	1.0375	0.995603	C	succinate dehydrogenase fumarate reductase iron-sulfur subunit	0.786572	6.49405	UP
emb|CDP48009.1|	electron transfer oxidoreductase [Propionibacterium freudenreichii subsp. freudenreichii]	1.72448	0.0208332	NA	NA	C	geranylgeranyl reductase	0.786164	1.68124	UP
emb|CDP47817.1|	zinc-binding dehydrogenase [Propionibacterium freudenreichii subsp. freudenreichii]	1.70013	0.00101041	1.14963	0.995603	C	Dehydrogenase	0.765641	2.9955	UP
emb|CDP47853.1|	NADPH:quinone reductase related Zn-dependent oxidoreductase [Propionibacterium freudenreichii subsp. freudenreichii]	1.64725	0.000485039	NA	NA	C	alcohol dehydrogenase	0.720061	3.31422	UP
emb|CDP48708.1|	Aconitase, Aconitate hydratase [Propionibacterium freudenreichii subsp. freudenreichii]	1.5954	8.27046e-11	1.12309	0.995603	C	aconitate hydratase	0.673917	10.0825	UP
emb|CDP49161.1|	Methylmalonyl-CoA carboxytransferase 5S subunit. (transcarboxylase 5S) 505 bp [Propionibacterium freudenreichii subsp. freudenreichii]	1.58501	1.46788e-08	1.01429	0.995603	C	Oxaloacetate decarboxylase	0.664491	7.83331	UP
emb|CDP49666.1|	Coenzyme A transferase (Putative succinyl-CoA or butyryl-CoA:coenzyme A transferase) [Propionibacterium freudenreichii subsp. freudenreichii]	1.5758	8.05278e-07	1.10988	0.623793	C	transferase	0.656086	6.09405	UP
emb|CDP49604.1|	2,5-diketo-D-gluconate reductase A [Propionibacterium freudenreichii subsp. freudenreichii]	1.55651	5.0942e-08	1.00546	0.995603	C	reductase	0.638313	7.29292	UP
emb|CDP49580.1|	Electron transfer flavoprotein (FixA protein) [Propionibacterium freudenreichii subsp. freudenreichii]	1.53361	1.47905e-06	1.07307	0.995603	C	ETF	0.616933	5.83002	UP
emb|CDP48207.1|	ATPase involved in cell division [Propionibacterium freudenreichii subsp. freudenreichii]	1.61498	0.0182138	1.11111	0.995603	D	Chromosome Partitioning Protein	0.691513	1.7396	UP
emb|CDP48506.1|	Alanine dehydrogenase [Propionibacterium freudenreichii subsp. freudenreichii]	14.376	3.55953e-17	1.54321	4.12694e-09	E	alanine dehydrogenase	3.84559	16.4486	UP
emb|CDP48507.1|	D-serine/D-alanine/glycine transporter [Propionibacterium freudenreichii subsp. freudenreichii]	8.84764	2.12565e-11	1.5	0.995603	E	Amino Acid	3.14529	10.6725	UP
emb|CDP49406.1|	Glycine cleavage system T protein,aminomethyltransferase [Propionibacterium freudenreichii subsp. freudenreichii]	2.95474	9.85635e-15	1.3466	0.125438	E	The glycine cleavage system catalyzes the degradation of glycine (By similarity)	1.56303	14.0063	UP
emb|CDP47584.1|	Tryptophan synthase beta subunit [Propionibacterium freudenreichii subsp. freudenreichii]	2.80963	1.44983e-08	1.07937	0.995603	E	The beta subunit is responsible for the synthesis of L- tryptophan from indole and L-serine (By similarity)	1.49038	7.83868	UP
emb|CDP47878.1|	ATP-binding protein opuCA of Glycine betaine/carnitine/choline ABC transporter [Propionibacterium freudenreichii subsp. freudenreichii]	2.44775	8.27046e-11	1.27476	0.384038	E	ABC transporter	1.29146	10.0825	UP
emb|CDP49183.1|	iolD (Myo-inositol catabolism iolD protein) (acetolactate synthase protein) (pyruvate:pyruvate acetaldehydetransferase (decarboxylating)) [Propionibacterium freudenreichii subsp. freudenreichii]	2.19102	1.11196e-07	1.3424	0.775964	E	thiamine pyrophosphate protein central region	1.1316	6.95391	UP
emb|CDP47555.1|	Argininosuccinate lyase (Arginosuccinase) [Propionibacterium freudenreichii subsp. freudenreichii]	2.18046	0.000646304	NA	NA	E	arginosuccinase	1.12464	3.18956	UP
emb|CDP49472.1|	ABC-type choline/glycine betaine transport,ATP-binding protein [Propionibacterium freudenreichii subsp. freudenreichii]	2.13977	0.000408187	1.14286	0.995603	E	ABC transporter	1.09745	3.38914	UP
emb|CDP49746.1|	Delta 1-pyrroline-5-carboxylate reductase [Propionibacterium freudenreichii subsp. freudenreichii]	2.1117	0.00309351	1.01587	0.995603	E	Pyrroline-5-carboxylate reductase	1.07841	2.50955	UP
emb|CDP49146.1|	L-asparaginase I [Propionibacterium freudenreichii subsp. freudenreichii]	1.93272	2.00073e-07	1.03226	0.995603	E	L-asparaginase	0.950629	6.69881	UP
emb|CDP48360.1|	3-phosphoshikimate 1-carboxyvinyltransferase (phosphoenolpyruvate:3-phosphoshikimate5-O-(1-carboxyvinyl)-transferase) (EPSP synthase) [Propionibacterium freudenreichii subsp. freudenreichii]	NA	NA	1.77778	0.531717	E	5-enolpyruvylshikimate-3-phosphate synthase	0.830075	0.27432	UP
emb|CDP48123.1|	Dihydroorotate dehydrogenase [Propionibacterium freudenreichii subsp. freudenreichii]	4.33566	6.4599e-14	1.45419	0.000406677	F	Dihydroorotate dehydrogenase	2.11625	13.1898	UP
emb|CDP48044.1|	Formate--tetrahydrofolate ligase [Propionibacterium freudenreichii subsp. freudenreichii]	2.69439	3.20594e-07	1.17718	0.995603	F	formyltetrahydrofolate synthetase	1.42996	6.49405	UP
emb|CDP48581.1|	GTP binding protein [Propionibacterium freudenreichii subsp. freudenreichii]	1.66492	8.53582e-06	0.971576	0.995603	F	GTPase that plays an essential role in the late steps of ribosome biogenesis (By similarity)	0.735457	5.06875	UP
emb|CDP49821.1|	Histidine triad (HIT) protein [Propionibacterium freudenreichii subsp. freudenreichii]	1.6955	0.00740741	1.15989	0.995603	F, G	Histidine triad (HIT) protein	0.76171	2.13033	UP
emb|CDP49431.1|	glycosyltransferase (glycogen synthase) [Propionibacterium freudenreichii subsp. freudenreichii]	4.77486	9.60534e-13	1.25926	0.995603	G	Glycogen synthase	2.25546	12.0175	UP
emb|CDP49219.1|	PTS enzyme I [Propionibacterium freudenreichii subsp. freudenreichii]	4.31229	3.66278e-11	1.47804	0.0774973	G	General (non sugar-specific) component of the phosphoenolpyruvate-dependent sugar phosphotransferase system (sugar PTS). This major carbohydrate active-transport system catalyzes the phosphorylation of incoming sugar substrates concomitantly with their translocation across the cell membrane. Enzyme I transfers the phosphoryl group from phosphoenolpyruvate (PEP) to the phosphoryl carrier protein (…	2.10845	10.4362	UP
emb|CDP48882.1|	phosphoglycerate mutase/fructose-2,6-bisphosphatase [Propionibacterium freudenreichii subsp. freudenreichii]	3.4622	2.57532e-11	1.28	0.995603	G	phosphoglycerate mutase	1.79169	10.5892	UP
emb|CDP49180.1|	iolC (Myo-inositol catabolism iolC protein) [Propionibacterium freudenreichii subsp. freudenreichii]	3.34039	1.4522e-07	1.37037	0.995603	G	PfkB domain-containing protein	1.74002	6.83797	UP
emb|CDP47782.1|	Hypothetical protein PFCIRM129_07365 [Propionibacterium freudenreichii subsp. freudenreichii]	2.92043	1.28726e-08	1.31801	0.995603	G	Bacterial phospho-glucose isomerase C-terminal region	1.54618	7.89033	UP
emb|CDP49320.1|	Glucose-6-phosphate 1-dehydrogenase [Propionibacterium freudenreichii subsp. freudenreichii]	2.89784	1.60411e-08	1.51919	0.207165	G	glucose-6-phosphate 1-dehydrogenase	1.53498	7.79477	UP
emb|CDP48739.1|	Phosphoketolase pyrophosphate [Propionibacterium freudenreichii subsp. freudenreichii]	2.67632	1.47558e-10	1.14286	0.995603	G	Phosphoketolase	1.42025	9.83104	UP
emb|CDP48828.1|	Ribose-5-phosphate isomerase 2 [Propionibacterium freudenreichii subsp. freudenreichii]	2.6208	2.46345e-09	1.19078	0.995603	G	Ribose/Galactose Isomerase	1.39001	8.60846	UP
emb|CDP48788.1|	Phosphoglucomutase [Propionibacterium freudenreichii subsp. freudenreichii]	2.56471	1.2281e-13	1.33159	0.00995409	G	Phosphoglucomutase (EC 5.4.2.2	1.3588	12.9108	UP
emb|CDP49543.1|	Glycerate kinase GlxK/GarK [Propionibacterium freudenreichii subsp. freudenreichii]	2.49984	2.00652e-11	1.21637	0.995603	G	Glycerate kinase	1.32184	10.6976	UP
emb|CDP48996.1|	Galactokinase [Propionibacterium freudenreichii subsp. freudenreichii]	2.42416	7.12186e-12	1.13668	0.922433	G	Galactokinase (EC 2.7.1.6)	1.27749	11.1474	UP
emb|CDP48782.1|	Glycosyl hydrolase, family 13 (putative alpha-amylase, catalytic domain) [Propionibacterium freudenreichii subsp. freudenreichii]	2.34895	5.42635e-05	1.2	0.995603	G	Maltosyltransferase that uses maltose 1-phosphate (M1P) as the sugar donor to elongate linear or branched alpha-(1- 4)- glucans. Is involved in a branched alpha-glucan biosynthetic pathway from trehalose, together with TreS, Mak and GlgB (By similarity)	1.23201	4.26549	UP
emb|CDP48834.1|	Transketolase [Propionibacterium freudenreichii subsp. freudenreichii]	2.08282	2.00652e-11	1.14642	0.59972	G	Transketolase (EC 2.2.1.1)	1.05854	10.6976	UP
emb|CDP49788.1|	Galactokinase [Propionibacterium freudenreichii subsp. freudenreichii]	2.02672	3.68086e-08	1.04348	0.995603	G	Catalyzes the transfer of the gamma-phosphate of ATP to D-galactose to form alpha-D-galactose-1-phosphate (Gal-1-P) (By similarity)	1.01915	7.43405	UP
emb|CDP48837.1|	Aldose 1-epimerase [Propionibacterium freudenreichii subsp. freudenreichii]	1.95489	3.46736e-08	1.10133	0.995603	G	Aldose 1-epimerase	0.967088	7.46	UP
emb|CDP49042.1|	UTP--glucose-1-phosphate uridylyltransferase [Propionibacterium freudenreichii subsp. freudenreichii]	1.87256	8.45542e-07	1.05051	0.995603	G	UTP-glucose-1-phosphate uridylyltransferase	0.905008	6.07286	UP
emb|CDP49226.1|	Glucose-6-phosphate isomerase (GPI) (Phosphoglucose isomerase) (PGI) (Phosphohexose isomerase) (PHI) [Propionibacterium freudenreichii subsp. freudenreichii]	1.81754	6.70656e-10	1.04621	0.995603	G	phosphohexose isomerase	0.861988	9.1735	UP
emb|CDP49568.1|	Polyphosphate glucokinase [Propionibacterium freudenreichii subsp. freudenreichii]	1.798	1.3125e-06	1.03587	0.995603	G	polyphosphate glucokinase	0.846392	5.8819	UP
emb|CDP48650.1|	Phosphoglycerate mutase (D-phosphoglycerate 2,3-phosphomutase) [Propionibacterium freudenreichii subsp. freudenreichii]	1.68205	4.18465e-08	1.03226	0.995603	G	phosphoglycerate mutase	0.75022	7.37834	UP
emb|CDP48024.1|	Transaldolase 1 [Propionibacterium freudenreichii subsp. freudenreichii]	1.67688	3.96535e-10	1.18008	0.766418	G	Transaldolase is important for the balance of metabolites in the pentose-phosphate pathway (By similarity)	0.745781	9.40172	UP
emb|CDP49678.1|	Pyruvate phosphate dikinase [Propionibacterium freudenreichii subsp. freudenreichii]	1.63246	1.34287e-09	1.16915	0.00473742	G	Pyruvate phosphate dikinase	0.707045	8.87197	UP
emb|CDP47731.1|	DhaK PTS-dependent dihydroxyacetone kinase,dihydroxyacetone-binding subunit [Propionibacterium freudenreichii subsp. freudenreichii]	1.58639	2.00073e-07	1.08718	0.995603	G	Dihydroxyacetone kinase	0.665752	6.69881	UP
emb|CDP49834.1|	Ribose-5-phosphate isomerase 3 [Propionibacterium freudenreichii subsp. freudenreichii]	1.57756	9.84108e-05	NA	NA	G	Ribose 5-phosphate isomerase	0.657696	4.00696	UP
emb|CDP49177.1|	iolG1 (Myo-inositol catabolism IolG1 protein) (myo-inositol 2-dehydrogenase) [Propionibacterium freudenreichii subsp. freudenreichii]	1.55805	1.85761e-07	1.08183	0.995603	G	2-dehydrogenase EC 1.1.1.18	0.639745	6.73105	UP
emb|CDP49639.1|	Gluconate kinase (Gluconokinase) [Propionibacterium freudenreichii subsp. freudenreichii]	1.50847	0.000253538	1.47731	0.144617	G	Carbohydrate kinase	0.593085	3.59596	UP
emb|CDP49852.1|	Riboflavin synthase alpha chain [Propionibacterium freudenreichii subsp. freudenreichii]	7.57964	8.42506e-13	1.69697	0.0774973	H	riboflavin synthase, subunit alpha	2.92213	12.0744	UP
emb|CDP48013.1|	Menaquinone biosynthesis methyltransferase ubiE [Propionibacterium freudenreichii subsp. freudenreichii]	2.39998	0.000587668	1.41176	0.995603	H	Methyltransferase required for the conversion of demethylmenaquinone (DMKH2) to menaquinone (MKH2) (By similarity)	1.26303	3.23087	UP
emb|CDP47769.1|	Nicotinate phosphoribosyltransferase [Propionibacterium freudenreichii subsp. freudenreichii]	2.18161	0.00589896	1.06968	0.995603	H	Nicotinate phosphoribosyltransferase	1.12539	2.22922	UP
emb|CDP49169.1|	Uroporphyrinogen decarboxylase [Propionibacterium freudenreichii subsp. freudenreichii]	1.99847	1.39521e-10	1.13131	0.995603	H	Catalyzes the decarboxylation of four acetate groups of uroporphyrinogen-III to yield coproporphyrinogen-III (By similarity)	0.998898	9.85536	UP
emb|CDP49853.1|	GTP cyclohydrolase II protein, Riboflavin biosynthesis protein [Propionibacterium freudenreichii subsp. freudenreichii]	NA	NA	1.95556	0.326009	H	Catalyzes the conversion of D-ribulose 5-phosphate to formate and 3,4-dihydroxy-2-butanone 4-phosphate (By similarity)	0.967579	0.48677	UP
emb|CDP47696.1|	Folylpolyglutamate synthase (bifunctionnal enzyme) [Propionibacterium freudenreichii subsp. freudenreichii]	1.94008	4.35963e-05	0.777778	0.995603	H	folylpolyglutamate synthase	0.956112	4.36055	UP
emb|CDP49200.1|	glutamate-1-semialdehyde 2,1-aminomutase (GSA) (Glutamate-1-semialdehyde aminotransferase)(GSA-AT) [Propionibacterium freudenreichii subsp. freudenreichii]	1.93847	0.0040288	1.3913	0.995603	H	glutamate-1-semialdehyde 2,1-aminomutase (EC 5.4.3.8)	0.954921	2.39482	UP
emb|CDP47680.1|	Probable nicotinate-nucleotide adenylyltransferase [Propionibacterium freudenreichii subsp. freudenreichii]	1.89205	6.40024e-06	1.33333	0.995603	H	Catalyzes the reversible adenylation of nicotinate mononucleotide (NaMN) to nicotinic acid adenine dinucleotide (NaAD) (By similarity)	0.919952	5.1938	UP
emb|CDP47970.1|	Lipoic acid synthetase [Propionibacterium freudenreichii subsp. freudenreichii]	1.88449	1.26914e-09	1.34417	0.904025	H	Catalyzes the radical-mediated insertion of two sulfur atoms into the C-6 and C-8 positions of the octanoyl moiety bound to the lipoyl domains of lipoate-dependent enzymes, thereby converting the octanoylated domains into lipoylated derivatives (By similarity)	0.914173	8.89649	UP
emb|CDP48729.1|	2-dehydropantoate 2-reductase [Propionibacterium freudenreichii subsp. freudenreichii]	1.78603	4.59122e-09	1.16023	0.995603	H	Catalyzes the NADPH-dependent reduction of ketopantoate into pantoic acid (By similarity)	0.836755	8.33807	UP
emb|CDP49552.1|	thiamine-phosphate pyrophosphorylase [Propionibacterium freudenreichii subsp. freudenreichii]	1.63327	0.000100978	0.972222	0.995603	H	Condenses 4-methyl-5-(beta-hydroxyethyl)thiazole monophosphate (THZ-P) and 2-methyl-4-amino-5-hydroxymethyl pyrimidine pyrophosphate (HMP-PP) to form thiamine monophosphate (TMP) (By similarity)	0.70776	3.99577	UP
emb|CDP49725.1|	Dihydropteroate synthase((2-amino-4-hydroxy-7,8-dihydropteridin-6-yl)methyl-diphosphate:4-aminobenzoate 2-amino-4-hydroxydihydropteridine-6-methenyltransferase) [Propionibacterium freudenreichii subsp. freudenreichii]	1.53834	0.000490031	NA	NA	H	dihydropteroate synthase	0.621377	3.30978	UP
emb|CDP49300.1|	Enoyl-[acyl-carrier-protein] reductase (NADH) [Propionibacterium freudenreichii subsp. freudenreichii]	2.30818	5.73022e-10	1.77778	0.437947	I	Enoyl- acyl-carrier-protein reductase NADH	1.20676	9.24183	UP
emb|CDP48938.1|	4-hydroxy-3-methylbut-2-enyl diphosphate reductase [Propionibacterium freudenreichii subsp. freudenreichii]	2.18635	1.38305e-05	1.24444	0.995603	I	Converts 1-hydroxy-2-methyl-2-(E)-butenyl 4-diphosphate into isopentenyl diphosphate (IPP) and dimethylallyl diphosphate (DMAPP) (By similarity)	1.12853	4.85916	UP
emb|CDP49388.1|	Acyltransferase PlsC [Propionibacterium freudenreichii subsp. freudenreichii]	1.77675	2.79803e-06	1.00741	0.995603	I	Acyl-transferase	0.829244	5.55315	UP
emb|CDP47805.1|	Propionyl-CoA carboxylase beta chain [Propionibacterium freudenreichii subsp. freudenreichii]	1.6591	0.000718928	1.00629	0.995603	I	propionyl-CoA carboxylase	0.730403	3.14331	UP
emb|CDP47979.1|	R_hydratase_like, (R)-hydratase [(R)-specific enoyl-CoA hydratase] [Propionibacterium freudenreichii subsp. freudenreichii]	1.6171	0.0102735	1.19241	0.995603	I	MaoC domain protein dehydratase	0.693407	1.98828	UP
emb|CDP49302.1|	Dehydrogenase [Propionibacterium freudenreichii subsp. freudenreichii]	1.59799	1.33129e-05	1.00285	0.995603	I	Short-chain dehydrogenase reductase sdr	0.67626	4.87573	UP
emb|CDP47758.1|	Methylmalonyl-CoA mutase small subunit (Methylmalonyl-CoA mutase beta subunit) (MCB-beta) [Propionibacterium freudenreichii subsp. freudenreichii]	1.5217	4.62508e-10	1.05331	0.995603	I	Methylmalonyl-CoA mutase	0.605681	9.33488	UP
emb|CDP48827.1|	Short chain dehydrogenase [Propionibacterium freudenreichii subsp. freudenreichii]	1.79352	1.19012e-07	1.16239	0.995603	I, Q	Short chain dehydrogenase	0.842798	6.92441	UP
emb|CDP48406.1|	ribosomal S30AE, sigma 54 modulation protein [Propionibacterium freudenreichii subsp. freudenreichii]	2.729	7.12186e-12	1.26155	0.0532004	J	sigma 54 modulation protein ribosomal protein S30EA	1.44837	11.1474	UP
emb|CDP48093.1|	Lysyl-tRNA synthetase [Propionibacterium freudenreichii subsp. freudenreichii]	2.02511	5.32843e-10	1.18519	0.995603	J	lysyl-tRNA synthetase	1.018	9.2734	UP
emb|CDP48765.1|	2-methylthioadenine synthetase MiaB protein [Propionibacterium freudenreichii subsp. freudenreichii]	NA	NA	2	0.423635	J	Catalyzes the methylthiolation of an aspartic acid residue of ribosomal protein S12 (By similarity)	1	0.373009	UP
emb|CDP49110.1|	tRNA (5-methylaminomethyl-2-thiouridylate)-methyltransferase [Propionibacterium freudenreichii subsp. freudenreichii]	NA	NA	1.88235	0.328526	J	Catalyzes the 2-thiolation of uridine at the wobble position (U34) of tRNA, leading to the formation of s(2)U34 (By similarity)	0.912537	0.48343	UP
emb|CDP48399.1|	Tryptophanyl-tRNA synthetase [Propionibacterium freudenreichii subsp. freudenreichii]	1.59894	4.03877e-10	1.07378	0.995603	J	Tryptophanyl-tRNA synthetase	0.677118	9.39375	UP
emb|CDP49213.1|	Transcription factor WhiB [Propionibacterium freudenreichii subsp. freudenreichii]	3.40897	1.45596e-07	1.68421	0.572955	K	Acts as a transcriptional regulator. Probably redox- responsive. The apo- but not holo-form probably binds DNA (By similarity)	1.76933	6.83685	UP
emb|CDP48299.1|	Hypothetical protein PFCIRM129_00830 [Propionibacterium freudenreichii subsp. freudenreichii]	NA	NA	2.18182	0.297813	K	Transcriptional regulator, marr family	1.12553	0.526057	UP
emb|CDP49143.1|	Transcriptional regulator [Propionibacterium freudenreichii subsp. freudenreichii]	1.9637	0.000607598	1.16049	0.995603	K	gntR family transcriptional regulator	0.973572	3.21638	UP
emb|CDP49689.1|	PadR, Transcriptional regulator PadR-like family [Propionibacterium freudenreichii subsp. freudenreichii]	1.86042	8.03153e-06	NA	NA	K	family Transcriptional regulator	0.895629	5.0952	UP
emb|CDP47792.1|	Cell envelope-related transcriptional attenuator [Propionibacterium freudenreichii subsp. freudenreichii]	1.77125	9.18742e-05	NA	NA	K	Transcriptional	0.824771	4.03681	UP
emb|CDP49356.1|	Transcriptional regulators, TraR/DksA family [Propionibacterium freudenreichii subsp. freudenreichii]	1.62216	0.00852645	1.00358	0.995603	K	TraR DksA family transcriptional regulator	0.69792	2.06923	UP
emb|CDP49390.1|	transcriptional regulator, AsnC family [Propionibacterium freudenreichii subsp. freudenreichii]	1.60912	6.17169e-06	1.04296	0.995603	K	asnC family transcriptional regulator	0.686271	5.2096	UP
emb|CDP48988.1|	DNase [Propionibacterium freudenreichii subsp. freudenreichii]	2.11851	8.03153e-06	1.00483	0.995603	L	TatD family	1.08305	5.0952	UP
emb|CDP48730.1|	DNA gyrase subunit B [Propionibacterium freudenreichii subsp. freudenreichii]	2.04776	0.0036647	NA	NA	L	DNA topoisomerase IV subunit B	1.03405	2.43596	UP
emb|CDP47716.1|	DNA ligase (NAD+) [Propionibacterium freudenreichii subsp. freudenreichii]	1.79267	0.000210235	1.0628	0.995603	L	DNA ligase that catalyzes the formation of phosphodiester linkages between 5'-phosphoryl and 3'-hydroxyl groups in double-stranded DNA using NAD as a coenzyme and as the energy source for the reaction. It is essential for DNA replication and repair of damaged DNA (By similarity)	0.842108	3.6773	UP
emb|CDP49380.1|	Helicase protein [Propionibacterium freudenreichii subsp. freudenreichii]	1.57645	2.04889e-10	0.888889	0.995603	L	helicase	0.656681	9.68848	UP
emb|CDP49216.1|	Putative endonuclease III [Propionibacterium freudenreichii subsp. freudenreichii]	1.52379	0.0162302	1.33333	0.995603	L	endonuclease III	0.607666	1.78968	UP
emb|CDP49363.1|	UDP-N-acetylmuramate--L-alanine ligase (UDP-N-acetylmuramoyl-L-alanine synthetase) [Propionibacterium freudenreichii subsp. freudenreichii]	3.58554	2.35067e-10	1.23077	0.995603	M	Cell wall formation (By similarity)	1.84219	9.62881	UP
emb|CDP48532.1|	UDP-galactopyranose mutase [Propionibacterium freudenreichii subsp. freudenreichii]	2.10897	2.93418e-05	1.09091	0.995603	M	udp-galactopyranose mutase	1.07654	4.53251	UP
emb|CDP49566.1|	UDP-glucose 4-epimerase [Propionibacterium freudenreichii subsp. freudenreichii]	1.63822	2.47359e-10	1.04575	0.995603	M	UDP-glucose 4-epimerase	0.71213	9.60667	UP
emb|CDP48530.1|	dTDP-4-dehydrorhamnose reductase / dTDP-4-dehydrorhamnose 3,5-epimerase [Propionibacterium freudenreichii subsp. freudenreichii]	1.6144	6.22036e-07	1.11515	0.995603	M	dtdp-4-dehydrorhamnose reductase	0.690998	6.20618	UP
emb|CDP47893.1|	Glucosamine--fructose-6-phosphate aminotransferase (Hexosephosphate aminotransferase, D-fructose-6-phosphate amidotransferase) [Propionibacterium freudenreichii subsp. freudenreichii]	1.55696	2.81477e-05	1.15741	0.995603	M	Catalyzes the first step in hexosamine metabolism, converting fructose-6P into glucosamine-6P using glutamine as a nitrogen source (By similarity)	0.638731	4.55056	UP
emb|CDP49031.1|	Hypothetical protein PFCIRM129_06360 [Propionibacterium freudenreichii subsp. freudenreichii]	4.7371	7.15786e-10	NA	NA	NA	NA	2.24401	9.14522	UP
emb|CDP49043.1|	Hypothetical protein PFCIRM129_06445 [Propionibacterium freudenreichii subsp. freudenreichii]	2.21198	1.76699e-09	0.972222	0.995603	NA	NA	1.14534	8.75276	UP
emb|CDP48304.1|	Hypothetical protein PFCIRM129_00855 [Propionibacterium freudenreichii subsp. freudenreichii]	1.83677	0.000243601	1.22222	0.995603	NA	NA	0.87717	3.61332	UP
emb|CDP49476.1|	Hypothetical protein PFCIRM129_12125 [Propionibacterium freudenreichii subsp. freudenreichii]	1.75456	1.48654e-06	1.25	0.995603	NA	NA	0.811108	5.82782	UP
emb|CDP49700.1|	Hypothetical protein PFCIRM129_01610 [Propionibacterium freudenreichii subsp. freudenreichii]	1.69207	1.38481e-06	1.14501	0.995603	NA	NA	0.75879	5.85861	UP
emb|CDP48023.1|	Hypothetical protein PFCIRM129_08605 [Propionibacterium freudenreichii subsp. freudenreichii]	1.65126	2.10627e-06	1.03333	0.995603	NA	NA	0.723564	5.67649	UP
emb|CDP48185.1|	Protein of unknown function [Propionibacterium freudenreichii subsp. freudenreichii]	1.65021	1.18773e-08	0.966559	0.995603	NA	NA	0.722653	7.92528	UP
emb|CDP49519.1|	Catalase [Propionibacterium freudenreichii subsp. freudenreichii]	2.53492	2.12565e-11	1.43238	0.00517699	P	Catalase (EC 1.11.1.6)	1.34194	10.6725	UP
emb|CDP49660.1|	Starvation-inducible DNA-binding protein [Propionibacterium freudenreichii subsp. freudenreichii]	2.17832	0.000107358	1.14212	0.995603	P	Ferritin, Dps family protein	1.12322	3.96917	UP
emb|CDP47911.1|	Iron/Manganese superoxide dismutase (Superoxide dismutase [Mn/Fe]) (SODM) [Propionibacterium freudenreichii subsp. freudenreichii]	2.10212	7.56187e-12	1.21346	0.297813	P	Destroys radicals which are normally produced within the cells and which are toxic to biological systems (By similarity)	1.07184	11.1214	UP
emb|CDP49080.1|	transporter [Propionibacterium freudenreichii subsp. freudenreichii]	1.72624	0.00477016	1.26316	0.995603	P	Nmt1 thi5 like domain protein	0.787632	2.32147	UP
emb|CDP49786.1|	Ferrous iron uptake protein B 9.A.8.1.x [Propionibacterium freudenreichii subsp. freudenreichii]	1.72311	6.59428e-05	0.435897	4.15215e-05	P	Ferrous iron transport protein B	0.785013	4.18083	UP
emb|CDP49531.1|	Putative purine phosphoribosyltransferase [Propionibacterium freudenreichii subsp. freudenreichii]	5.50677	1.32383e-08	1.16959	0.995603	S	phosphoribosyltransferase	2.46121	7.87817	UP
emb|CDP49139.1|	Hypothetical protein PFCIRM129_10175 [Propionibacterium freudenreichii subsp. freudenreichii]	4.499	7.9195e-12	1.3348	0.00362482	S	Conserved protein	2.1696	11.1013	UP
emb|CDP49338.1|	ABC transporter, ATP-binding protein [Propionibacterium freudenreichii subsp. freudenreichii]	4.07414	5.10232e-09	1.83007	0.0649708	S	ABC transporter	2.02649	8.29223	UP
emb|CDP49343.1|	Beta-lactamase-like [Propionibacterium freudenreichii subsp. freudenreichii]	4.00249	1.09313e-11	1.49772	0.104403	S	beta-lactamase domain protein	2.0009	10.9613	UP
emb|CDP47930.1|	ABC2 protein of oligopeptide ABC transporter (OPN:undef) [Propionibacterium freudenreichii subsp. freudenreichii]	3.42686	7.45936e-11	1.48837	0.408669	S	abc transporter	1.77689	10.1273	UP
emb|CDP47783.1|	Hypothetical protein PFCIRM129_07370 [Propionibacterium freudenreichii subsp. freudenreichii]	3.1245	2.51993e-11	1.29032	0.995603	S	Trm112p-like protein	1.64362	10.5986	UP
emb|CDP48426.1|	Hypothetical protein PFCIRM129_03130 [Propionibacterium freudenreichii subsp. freudenreichii]	2.98953	4.91029e-08	0.977778	0.995603	S	Protein of unknown function (DUF3052)	1.57992	7.30889	UP
emb|CDP47923.1|	Hypothetical protein PFCIRM129_08080 [Propionibacterium freudenreichii subsp. freudenreichii]	2.91003	1.59227e-09	1.174	0.995603	S	Ycii-related	1.54104	8.79798	UP
emb|CDP49773.1|	glycine cleavage T-protein, aminomethyl transferase [Propionibacterium freudenreichii subsp. freudenreichii]	2.39753	2.17708e-07	NA	NA	S	Folate-binding protein YgfZ	1.26155	6.66213	UP
emb|CDP49064.1|	NUDIX hydrolase [Propionibacterium freudenreichii subsp. freudenreichii]	2.10411	0.00559853	NA	NA	S	Nudix hydrolase	1.07321	2.25193	UP
emb|CDP48958.1|	Hypothetical protein PFCIRM129_05985 [Propionibacterium freudenreichii subsp. freudenreichii]	2.03493	3.21558e-10	1.05177	0.995603	S	Activator of Hsp90 ATPase homolog 1-like protein	1.02498	9.49274	UP
emb|CDP47583.1|	Hypothetical protein PFCIRM129_00155 [Propionibacterium freudenreichii subsp. freudenreichii]	2.03406	1.4522e-07	1.04127	0.995603	S	Dinitrogenase iron-molybdenum cofactor	1.02436	6.83797	UP
emb|CDP47784.1|	Phosphomannomutase (PMM) [Propionibacterium freudenreichii subsp. freudenreichii]	1.94194	0.01595	0.969697	0.995603	S	HAD-superfamily hydrolase, subfamily IIB	0.957501	1.79724	UP
emb|CDP48756.1|	Metal dependent phosphohydrolase [Propionibacterium freudenreichii subsp. freudenreichii]	1.84251	8.67381e-06	1.09091	0.995603	S	Endoribonuclease that initiates mRNA decay (By similarity)	0.881674	5.06179	UP
emb|CDP48751.1|	FeoB, Ferrous iron transport protein B [Propionibacterium freudenreichii subsp. freudenreichii]	1.78668	3.90466e-08	1.00358	0.995603	S	GTPase that associates with the 50S ribosomal subunit and may have a role during protein synthesis or ribosome biogenesis (By similarity)	0.837282	7.40842	UP
emb|CDP49419.1|	Hypothetical protein PFCIRM129_11780 [Propionibacterium freudenreichii subsp. freudenreichii]	1.71996	2.83642e-09	1.06269	0.995603	S	Zn-ribbon protein possibly nucleic acid-binding	0.782377	8.54723	UP
emb|CDP48901.1|	Hypothetical protein PFCIRM129_05690 [Propionibacterium freudenreichii subsp. freudenreichii]	1.66189	0.000392981	1.36296	0.995603	S	YceI family	0.732828	3.40563	UP
emb|CDP47616.1|	Acetyltransferase [Propionibacterium freudenreichii subsp. freudenreichii]	1.65608	0.00790518	0.967901	0.995603	S	gCN5-related N-acetyltransferase	0.727775	2.10209	UP
emb|CDP48945.1|	Conserved protein containing thioredoxin domain [Propionibacterium freudenreichii subsp. freudenreichii]	1.56719	0.000196403	1.02716	0.995603	S	asch domain protein	0.648177	3.70685	UP
emb|CDP48678.1|	Hypothetical protein PFCIRM129_04470 [Propionibacterium freudenreichii subsp. freudenreichii]	NA	NA	1.54074	0.995603	S	Inherit from NOG: (ABC) transporter	0.623624	0.00191375	UP
emb|CDP49347.1|	Uridine phosphorylase [Propionibacterium freudenreichii subsp. freudenreichii]	1.51954	0.000752035	1.14286	0.995603	S	phosphorylase	0.603636	3.12376	UP
emb|CDP49334.1|	ATPase [Propionibacterium freudenreichii subsp. freudenreichii]	1.50813	3.17977e-06	0.919192	0.995603	S	Displays ATPase and GTPase activities (By similarity)	0.59276	5.4976	UP
emb|CDP49682.1|	two component system response regulator [Propionibacterium freudenreichii subsp. freudenreichii]	2.27712	3.68086e-08	1.31774	0.297813	T	regulator	1.18721	7.43405	UP
emb|CDP47898.1|	GTP phosphohydrolase (mRNA-translation-assisting) [Propionibacterium freudenreichii subsp. freudenreichii]	1.878	6.1206e-09	1.42349	0.000180858	T	elongation factor g	0.9092	8.21321	UP
emb|CDP48686.1|	Forkhead-associated protein [Propionibacterium freudenreichii subsp. freudenreichii]	1.85592	4.27367e-10	1.16129	0.995603	T	fha domain-containing protein	0.892131	9.3692	UP
emb|CDP49715.1|	phosphohistidine phosphatase [Propionibacterium freudenreichii subsp. freudenreichii]	1.76235	1.53539e-07	1.0892	0.995603	T	PGAM	0.817497	6.81378	UP
emb|CDP49774.1|	GTP-binding protein typA/BipA (Tyrosine phosphorylated protein A) [Propionibacterium freudenreichii subsp. freudenreichii]	1.67803	1.16116e-07	1.11271	0.995603	T	GTP-binding protein TypA	0.746769	6.93511	UP
emb|CDP49794.1|	Forkhead-associated protein [Propionibacterium freudenreichii subsp. freudenreichii]	1.51469	5.98985e-07	1.13858	0.995603	T	FHA domain containing protein	0.599024	6.22258	UP
emb|CDP47975.1|	SecE/Sec61-gamma subunit of protein translocation complex [Propionibacterium freudenreichii subsp. freudenreichii]	1.65502	0.000788115	0.966184	0.995603	U	preprotein translocase subunit SecE	0.726851	3.10341	UP
emb|CDP47601.1|	GTP binding signal recognition particle protein [Propionibacterium freudenreichii subsp. freudenreichii]	1.55564	0.000568624	1.02652	0.995603	U	Involved in targeting and insertion of nascent membrane proteins into the cytoplasmic membrane. Binds to the hydrophobic signal sequence of the ribosome-nascent chain (RNC) as it emerges from the ribosomes. The SRP-RNC complex is then targeted to the cytoplasmic membrane where it interacts with the SRP receptor FtsY (By similarity)	0.637506	3.24517	UP
emb|CDP49623.1|	Hypothetical protein PFCIRM129_01195 [Propionibacterium freudenreichii subsp. freudenreichii]	3.07378	7.62576e-06	1.05882	0.995603			1.62001	5.11772	UP
emb|CDP49087.1|	Hypothetical protein PFCIRM129_09745 [Propionibacterium freudenreichii subsp. freudenreichii]	1.97778	1.16586e-08	1.02924	0.995603			0.983881	7.93335	UP
emb|CDP49779.1|	Hypothetical protein PFCIRM129_02030 [Propionibacterium freudenreichii subsp. freudenreichii]	1.81693	2.34965e-08	1.16667	0.995603			0.861502	7.629	UP
Cluster of Orthologous Group category – A, RNA processing and modification; B, Chromatin Structure and dynamics; C, Energy production and conversion; D, Cell cycle control and mitosis; E, Amino Acid metabolis and transport; F, Nucleotide metabolism and transport; G, Carbohydrate metabolism and transport; H, Coenzyme metabolis; I, Lipid metabolism; J, Translation; K, Transcription; L, Replication …
